# Supplementary material for: Independent Recruitment of Different Types of Phospholipases A2 to the Venoms of Caenophidian Snakes: The Rise of PLA2-IIE within Pseudoboini (Dipsadidae)
Source: Mol Biol Evol. 2023 Jun 23;40(7):msad147. doi: 10.1093/molbev/msad147 (PMC10321490; doi:10.1093/molbev/msad147)
Supplement: msad147_Supplementary_Data [file msad147_supplementary_data.zip]

Archive with 4 entries (4 files):
- SupplementaryMethods.pdf
- Supplementary Table S1.xlsx
- Supplementary Table S2_NSAF.xlsx
- SupplementaryFigures_S1_S11.pdf
