# Supplementary material for: Independent Recruitment of Different Types of Phospholipases A2 to the Venoms of Caenophidian Snakes: The Rise of PLA2-IIE within Pseudoboini (Dipsadidae)
Source: Mol Biol Evol. 2023 Jun 23;40(7):msad147. doi: 10.1093/molbev/msad147 (PMC10321490; doi:10.1093/molbev/msad147)
Supplement: msad147_Supplementary_Data [file msad147_supplementary_data.zip › Supplementary Table S1.xlsx]

## Sheet: Index
			Toxin abbreviations on sequence names:
Oxyrhopus-like group	Clelia-like group		CVF	Cobra venom factor
Siphlophis longicaudatus	Mussurana montana		5NUCL	5 Nucleotidase
Assembled toxins transcript with TPM values	Assembled toxins transcript with TPM values		CNP	C-type Natriuretic peptides
			CRISP	Cysteine-rich Secretory Proteins
Siphlophis leucocephalus	Phimophis guerini		CTL	C-type Lectins
Assembled toxins transcript with TPM values	Assembled toxins transcript with TPM values		CYS	Cystatin
			FAXV	Coagulation Factor X-like
Oxyrhopus clathratus	Rhachidelus brazili		HYAL	Hyaluronidase
Assembled toxins transcript with TPM values	Assembled toxins transcript with TPM values		KUNZ	Kunitz inhibitor
			KUWAP	Kunitz/Waprin
Oxyrhopus petolarius	Pseudoboa nigra		PLA2-IIE	Phospolipase A2-IIE
Assembled toxins transcript with TPM values	Assembled toxins transcript with TPM values		PLB	Phospholipase B
			SVMP	Snake Venom Metalloproteinase
Oxyrhopus occipitalis	Pseudoboa coronata		VEGF	Venom Endothelial Growth Factor
Assembled toxins transcript with TPM values	Assembled toxins transcript with TPM values		WAP	Waprin
			SVLIPA	Snake Venom Lipase
Oxyrhopus trigeminus	Pseudoboa neuwiedii		3FTx	Three Finger Toxins
Assembled toxins transcript with TPM values	Assembled toxins transcript with TPM values		seMMP-9	Snake Endogenous Matrix Metalloproteinase 9
			PLAi2	Phospholipase Inhibitor
Oxyrhopus rhombifer	Clelia equatoriana		DIPEP	Dipeptidase
Assembled toxins transcript with TPM values	Assembled toxins transcript with TPM values		BDEF	Beta Defensis-like
			OHAN	Ohanin
Oxyrhopus melanogenys	Clelia clelia		LAAO	L-amino acid oxidase
Assembled toxins transcript with TPM values	Assembled toxins transcript with TPM values		ACES	Acetylcholinesterase
			svMMP-A	Snake Venom Matrix Metalloproteinase A
Oxyrhopus guibei	Boiruna sertaneja		svMMP-B	Snake Venom Matrix Metalloproteinase B
Assembled toxins transcript with TPM values	Assembled toxins transcript with TPM values		SVSP	Serinoprotease
			DIESTER	Phosphodiesterase
	Boiruna sp.
	Assembled toxins transcript with TPM values

## Sheet: Slongicaudatus_Toxins
Sequence name and annotation	Nucleotide sequence (CDS)	Transcripts per Million (TPM)	Back to index
Slongicaudatus_SB0815_BDEF_01	ATGAAGATCCTTTATCTGCTGTTTGCATTGCTTTTCCTTGCATTCCTGTCTGAACCAGGTAATGCTGAAAGCAAATGTCAGCGTCTAAAAGGAATCTGCAGTCTCACTTCCTGTGTGAAGGACACCGACTTGGGGCAACAGGACTGTGTACCGGGAGTTAGGTGCTGTAAAGTACGTTTGGGAAAATAA	17.825
Slongicaudatus_SB0815_CNP_01	ATGTTCGCCTCCCGTCTGGCGGCCGGCGGGCTGCTCCTGCTGGCCCTGCTGGCTCTGGCCCTCGACGGGAAGCCGACGGCCCCGCAGCCGCTGCGCAAGGCGACGGCGGGCGGCACGACGGCGTTGCGGCGGGAGCTGACGGAGCAGCCGGAGGGGTTTTCGCGTCCCGCGGCTGGAGGAGGCGGCGGCCGCAGCGGCTCCAAAGCGGCCAATGCAGCCCCGACGTCGCCGAAGAGCAAAGCGGCGGCTGCAGCGGCGGCGGCGGCGCGGCTGATGCGGGATTTGCGCCCCGACAGCAAGCAGTCGCGGACGGCCTGGGGCCGGATGGTGCACCCCGAGCACCACGCGGGAGGCGGCGGCGGCGGAGGAGGAGGCGGCGGAGCCTCGCGTCGTCTGAAG…	6964.06
Slongicaudatus_SB0815_CRISP_01	ATGATTGTCTTCATCTTGCTAAGTCTTGCTCTAGTGCTGCAACAGTCTTTTGGACTTGTTGATTTTAATTCTGAGTCACCCAGAAGACCAGAAATACAAAGTGTGATTGTTGACACGCACAATTCTTACAGAAGATCTGTCAGTCCAACTGCTAGCAACATGCTAAAAATGGAATGGTATCCTGAAGCTGCCGCAAATGCAGAACGTTGGGCGTATCAATGTTTTTATGATCACAGTGACAACTCTGAAAGAGTTATTGATGGAATACAATGTGGTGAAAATATATACATGTCAACTAATCCCAGAGCATGGACGGAAATAATGCAGTTGTGGTATGATGAATACAAAAATTTCATCTTTGGTGTTGGAGCAAACCCATCAGGTTCTGTTATTGGCCAT…	111776
Slongicaudatus_SB0815_CTL_01	ATGGAGCGATTCATCTTTGGAGTCTTGCTGGTTGGGGCCCTCTCCCTAAGTGGAACTGGAGCTGATCCCCAATGTCCCTTTGGTTGGTTCTCCTATAATGGGCATTGCTACAGAGTCTTCAAACAATTCAAAAGCTGGAACGATGCAGAGATGTTCTGCAGGCAAGAGGAGGAAGGGGGCCACCTCACCTCCATCCTAAGCTACGGAGAGGCAGTTTTCGTGGCCAGGCTGGTCTCCTACCAAGTCTTGCTTCTAAATGTCTGGATCGGACTGAGCGCTGCACGGAATCAACGCATCTGGGGGTGGAGTGATGGCTCCAGCTTCCGCTACAAATCCTGGGCACTAGGAGAACCCAACAACTTTCTTTGGAACGAGTACTGTGTTACGCTGTCGAGCCTG…	307.915
Slongicaudatus_SB0815_CTL_02	ATGCTTCTCATCACTTGCTTCATCTTTGGTCTCTTGGGCAGCCTTACCTGGGCAGGTCCTCATGGCCGGACCACCTGTCCTCCTGGCACCTTTGCCTATAAGTACAGAAATGAGTGGAATTGCTATCAGTTCTATGAAGATGAGCTCACCTTTGAAGAGGCTGAGCAAGAGTGTCAGTTCAGACGGGGAGGTCATTTAGCATCTTTCAACTCGGACCAGCAGACAAAATCCCTTGCTGCCTATGTCACTAAAGAAAATTGGAAGCGTTATTTTGTTTGGATTGGGCTCCGTCGAGATGCAGGGTCCAATATGGCTACTGGATGGCACTGGGTTGATGGATCACGATCCACATTCAAAAAGTGGAGCTATGGAGAACCAAACAATCGTGGCTACGATGAG…	39.775
Slongicaudatus_SB0815_CTL_03	ATGGGGCGATTCATCTTTGTGAGCCTGGGCTTGCTGGTCGTGGCTGTCTCCCTAAGGGGATCTGGAGCTTGTTGTCCCTGCGGTTGGTCCTCCTATGATAAGTATTGCTACAAGGTCTTTGATAAACGCAAGAATTGGGACGATGCCGAGAGGTTCTGCATGGAGCAGGGAAAAGGCGGCCATCTGGCCTCTCTCGGAAGCATTGAAGAGGGAAAATTTGTGGGCAAACTCATCTTTGACCGATTAAAGAAACACCCGACCTATGTCTGGTTTGGACTGAGGGCTCAAGGCCAAGGACAGCAATGCAGCTCGAGGTGGAGTGACGGCTCCAGGATCGTTTATGAAAACTGGCATCCATTAATATCCAGAAAATGTCTTGTGTTGTCAGAATGGACGGGC…	6931.48
Slongicaudatus_SB0815_CTL_04	ATGGGGCGATTCATCTTTGTGAGCTTCGGCTTGCTGGTCGTGGCCCTCTCCTTGAGTGGAGTTGGAGCTGATCACCATTGTCCACCCGGTTGGTCCCCCTTTAATGAGTTTTGCTACAAGGTTGGCAATAGATCCGTGACCTGGGACGAAGCAGAGAGATCTTGCAAGCGAGACCAGGAATACAGCCACCTCGCCTCCATCCATAGCGAGCCAGAGGCAGCGTTCATGTTCATGTTAGCCTCCTATGAGGCCAGCTTCAAGTCCAATGTCTGGATCGGACTGAATGATCCACCCAAGAAAGGCAACTGGCAATGGAGTGATGGCTCCCGCTTCAGCTACAAATCCTGGATGCCAGGAGCCCCCAACAACCATAGAAACATAGAGTATTGTGTTGTGCTG…	2957.88
Slongicaudatus_SB0815_CTL_05	ATGGAGCGATTCATCTTTGTCAGTCTCGGCTTGCTAGTTCTGGCTATCTCCCTGAGTGGAATTGGAGCTAATCAACAGTGTCCCTCTGGTTGGTTCTCCCACGATGTGTTTTGCTACAAGCTCTTCAGCGATTGGGTGACCTGGGACGAAGCGCAGAGAACCTGCATGGAAGAGCAGGAAAACGGCCAACTCGCCTCCATCAAAGATCTGGAAGAGTCAGTGAAGTTGTCTGACGAGATCTTCAAAAAATGGCGTTTCTTTGATGTCTGGCTTGGATTGAGGCTTTCAAAGAGAAAAGGCAACTGGGAGTGGAGTGATGGCTCCAACGTGACCTTCACAGCCTGGGAAGAAGGAGAACCCAACAACAAATGGAATAATGAGTTCTGTGCTGTAATGACA…	292.115
Slongicaudatus_SB0815_CTL_06	ATGGGGCGATTCATCTTTGTGAGCCTGGGCTTGCTGGTCGTGGCTGTCTCCCTAAGGGGATCTGGAGCGGATTGTCCCTCTGGCTGGTCCTCCTATGATAAGTATTGTTACAAGGTCTTTGACGAACGCAAGAATTGGGACGAAGCAGAGAGGTTCTGCAGGGAGCAGAAGGCAGGCAGCCATCTGGCCTCCATCCTTAGCAGTGACGAAGGATCTTACGTGGCCAATCTGGCCTTCAAAAGTTTGAAGAACCCTTCTATGTGGATCGGACTGAGTAATATATGGAATGCGTGTAGCTGGCAGTGGAGTGACGGCTCCAGCCTCGGTTACAAAGCCTGGGTTGAAGGACCCGATTGTGTTATAATGCGGTTACAGCCAGGTTCTATCGAGTGGCACAGT…	3758.93
Slongicaudatus_SB0815_CTL_07	ATGCTTCTCATCACTTGCTTCATCTTTGGTCTCTTGGGCAGCCTTACCTGGGCAGCAGGTCCTCGTGGCCGGACCGTCTGTCCTCCTGGCACCTTTGCCTATAACAACAGAAATGAGTGGAATTGCTACCAGTTCTATGAAGATGAGCTCCCCTTTGAAGATGCTGAGGTACACTGTCAGTTCAGACGGAAAGGTCATTTAGCATCTTTCAACTCGGACCAGCAGACAAAATCCCTTGCTGCCTATGTCAAGAAAGAAAATACTCTGAATCGTTTTGTCTGGATTGGGCTCCGTCGAGATGAAGGGTCCAGTATAACTACTGGATGGTACTGGGTTGATGGATCACGAACCACATTCAGAAAGTGGACCACTGGAGAACCTCTTCCCAAAAATGAGTTT…	62.64
Slongicaudatus_SB0815_CTL_08	ATGGAAGGAAGGAAGGAAGGAAGGAAGACCATGGGGCGATTCATCTTTGTGAGCCTGGGCTTGCTGGTCGTGGCTGTCTCCTTAAGGGGATCTGGAGCGGATTGTCCCTCTGGCTGGTCCTCCTATGATAAGTATTGTTACAAGGTCTTTGACGAACGCAAGAATTGGGACGAAGCAGAGAGGTTCTGCGTGGAGCAGAAGACAGGCAGCCATCTGGCCTCCATCCTTAGCAGTGATGAAGGATCTTACGTGGCCAATCTGGCCTTCAAAAGTTTGAAGAACCCTTCTATGTGGATCGGGCTGAGTAATATATGGAATGCGTGTAGCTGGCAGTGGAGTGACGGCTCCAGCCTCGGTTACAAAGCCTGGGTTGAAGGACCCGATTGTGTTATAATGCGG…	4472.94
Slongicaudatus_SB0815_CTL_09	ATGGAGCGATTCATCTTTGTCAGTCTCGGCTTGCTAGTTCTGGCTATCTCCCTGAGTGGAATTGGAGCTAATCAACAGTGTCCCTCTGGTTGGTTCTCCCACGATGTGTTTTGCTACAAGCTCTTCAGCGATTGGGTGACCTGGGACGAAGCGCAGAGAACCTGCATGGAAGAGCAGGAAAACGGCCAACTCGCCTCCATCAAAGATCTGGAAGAGTCAGTGAAGTTGTCTGACGAGATCTTCAAAACATGGCGTTTCTTTGATGTCTGGCTTGGATTGAGGCTTTCAAAGAGAAAAGGCAACTGGGAGTGGAGTGATGGCTCCAACGTGACCTTCACAGACTGGGAAGAAGGAGAACCCAACAACAAATGGAATAATGAGTTCTGTGCTGTACTGACA…	2488.89
Slongicaudatus_SB0815_CTL_10	ATGCTTCTCATTACTTGCTTCATCCTGGGTCTCTTGGGCAGCCTTACCTGGGCAGCAGGTCCTCGTGGCCGGACCGTCTGTCCTCCTGGCACCTTTGCCTATAACAACAGAATTGAGTGGAATTGCTACCAGTTCTATGAAGATGAGCTCCCCTTTGAAGATGCTGAGGTACAGTGTCAGTTCAGACGGAAAGGTCATTTAGCATCTTTCAACTCGGACCAGCAGACAAAATCCCTTGCTGCCTATGTCAAGAAAGAAAATACTCTGAATCGTTTTGTCTGGATTGGGCTCCGTCGAGATGAAGGGTCCAGTGTGACTACTGGATGGTACTGGGTTGATGGATCACGAACCACATTCAGAAAGTGGACCACTGGAGAACCTCTTCCCAAAAATGAGTTT…	117.99
Slongicaudatus_SB0815_CTL_11	ATGCTTCTCATCACTTGCTTCATCTTTGGTCTCTTGGGCAGCCTTACCTGGGCAGGTCCTCATGGCCGGACAGCCTGTCCTCCTGGCACCTTTGCCTATAAGTACAGAAATGAGTGGAATTGCTACCAGTTCTATGAAGATGAGCTCACCTTTGAAGATGCTGAGCAAGAGTGTCAGTTCAGACGGAGAGGTCATTTAGCATCTTTCAACTTGGACCGGCAGACAAAATCCCTTGCTGCCTATGTCACTAAAGAAAATATTAAGAATCGTTTTGTCTGGATTGGGCTCCGTCGAGATGAAGGGTCCAGTGTGACTACTGGATGGTACTGGGTTGATGGATTACGAACCACATTCAGAAAGTGGACCACTGGAGAACCTCTTCCCAAAAATGAGTTTTGT…	17.645
Slongicaudatus_SB0815_CYS_01	ATGGTGCGCTCCCAGCTGCCGATCCCGGCTCCGCTCGGCCTGCTCTGCGCCGCCCTGGTGCTGCTGCCGCCCTCGGCGGTGCCGGCGATGATCCCCGGGGGCCTTTCCCCCAGATCCGTCACGGACCCGGAGGTGCAACAAGCCGCCGCCTTCGCCGTGGAGGAATACAACGCGCGCAGCTCGGACGCCAACTACTTGAAGGAGTTGCGCGTTGTGGACGCGCAGTCCCAGGTAGTCGCAGGGGTGTTATATTATCTGACGATTGAGTTGGTGAAAACCAAGTGTGAAAAGACCTCCGGCAAACTGAAGGTGTACAAAGAGATCCAGAACTGTGAACTCCCTCCAGGGGCTCAGCAGCAGAAACTAACTTGCCACTTCGAAGTCTGGAGTCGTCCTTGG…	607.405
Slongicaudatus_SB0815_CYS_02	ATGGTGCGCTCCCAGCTGCCGATCCCGGCTCCCCTCGGCCTGCTCTGCGCCGCCCTGGTGCTGTTGCCGCCCTCGGCGGTGCCGGCGATGATCCCCGGGGGCCTTTCCCCCAGATCCGTCACGGACCCGCAGGTGCAACAAGCCGCCGCCTTCGCCGTGGAAGAATACAACGCGCGCAGCTCGGACGCCAACTACTTCAAGGAGTTGCGCGTTGTGGACGCGCAGTCCCAGGTAGTCGCAGGAGTGTTATATTATCTGATGATGGAGCTGGGGAAAACCAAGTGTGAAAAGACCTCCGGCAAACTGAAGGTGTACAAAGAGATCCAGAACTGTGAACTCCCTCCAGGGGCTCAGCAGCAGAAACTAACTTGCCACTTCCAAGTCTGGAGTCGTCCTTGG…	18.84
Slongicaudatus_SB0815_iPLA2_01	ATGAAGTATCTTCTTTTGTTCACTGCTTTGATAATTACAGCAACTGATGCTGACCTGATCTGCCAATGTTCTGCGCCAACGTCTGGACCAGCGTGCACAGTCAATAAATGTACTATCACAAAGGGACAATGTTATTTAACTGAGCAGCAAATTGCTACCGAGCAAGATAAGCCAGTCAGTGTAGTAAATAAAGGCTGCCAGGAAGAAAAAGATACTACTGCCTGCAAGAACGAAGGGGTTGTCTTCATTTCGACGGAGAATGTTTTTTATCTGCTGAACAGTGTTCAATGCTGTAATGATACAAATGAATGCAACAAAGATCTCGTAGACGTTTCAAAGCTTAACAAGACCTTTCCCAGCAAAAAGCTGGTTTGTCCATCATGCTTTGCTTTGGGTAAG…	113.635
Slongicaudatus_SB0815_KUNZ_01	ATGTGGGCCAGGATCCTTCTGGTGGGGGCGCTCCTCTCCTTCCTTGCTGATTTCCATGCTGCCAGAGGTGAAGATGCTGTGGGTCAAAACAGCCAGAATCCTTGGAACAGTATCTGCCAGCTCCCTAAAGACCCAGGTCCCTGTAACAACTTACGTCGTCACTGGTACTATGACTCAAGTTCCAAGAGATGCAGACGTTTCTACTATGGAGGCTGCTATGGGAATGCTAACAATTTCAAGGACATCAACGAATGTGACCGCCGCTGTGTCAACCCAAATATCAACAAGCCTGGTAGATGTCCCCAACTAACTAGTCCCAATGACAAAATTTGTGGCACGTTCTGCTCCAACGATGACAAATGCCCTGGCAGTGAGCGCTGCTGTCCAACAACTTGTGGA…	57.815
Slongicaudatus_SB0815_seMMP-9_01	ATGACGCCCCCAGCAGCCCCGGCCTTCGTCCTCCTCCTGGCGCTGCTGCCGCTGCCCTGCCCGTGGGCCGCCCCCGTGGACGGGAAGGGCCCCGTGGTCATCAACTTCCCCGGGGACGCGGTCAGCCACCTGACGGACCGGGAACTGGCCGCCCGCTACCTCCAGCGTTACGGGTACCTGACGACCACCAACCCCGGGGGGCAGGTGAAGCTGGAGACGCCCCTCAAGGCGATGCAGAAGCAGCTGGGCCTGCCGGAAACTGGGGAGCTGGACGCCCCCACCCTCACGGCCATGCGAGCGCCCCGCTGCGGAGTCCCCGACGTGGGCCGCTTCCAGACCTTCGAGGGCGACCTCAAGTGGGACCACACGAACCTCACTTACCGGGTGGTGAACTATTCC…	1979.67
Slongicaudatus_SB0815_SVMP_01	ATGATCCAAGCTCTCTTGGTAACTATATGCTTAGCAGTTTTTCCATATCAAGGGAGCTCGATAATCCTGGAATCCGGGAATGTTAATGATTATGAAGTAGTGTATCCACAAAAAGTGCATGTATTGCCCAAAGGAGGACTTCAGCATGCTGAGCCAGAGACCGAGTATGAAGATAAAATGCAATATGAATTTCAAGTGAATGGAGCACCAGTGGTCCTTCACCTAGAAAGAAATAAAGGACTTTTTTCAGAAGATTACAGTGAAACTCATTATGACCCTGATGGCAGAGAAATTACAACAAACCCTCCGGTTCAGAATCACTGTTATTATCATGGACACATCCAGAATGAAGCTGACTCAACTGCAGTCATCAGTGCATGTGATGGCTTGAAAGGACAA…	83453.5
Slongicaudatus_SB0815_SVMP_02	ATGATCCATGTTCTCTTGATAACTATATACTTAGTGGTTTTTCCATATCAAGGGAGCTCAACAATCCTGAAATCTGGAAAAGTCAAAAATTATGAAATAGTATATCCACAAAAAGTCCTTGCATTGGCCACAAGAGGAACTGAGTGGCGTGAGAAGAAGAACAAATATGAAGATACCATGAAATATGAATTTAAAGTGAATGGAGAGCCAGTGGTCCTTAACCTAGAAAAAAATAAACAACTTTTTTGCAAAGATTACACTGAGACTCATTATTCCCCTGATGGCAGAGAAATTACAACAAACCCCCAAGTCGAGGATCACTGCTATTATCATGGTTACATTCAGAATGATGCCGACTCAACTGCAGTCATCAGTGCATGCGACGGCTTGAATGGGTAC…	11358.6
Slongicaudatus_SB0815_SVMP_03	ATGATCCAAGCTCTCTTGATAACTATATGCTTAGTGGTTTTTCCATATCAAGGGAGCTCCATAATCCTGGAATCCGGGAATGTTAATGATTATGAAGTAGTGTATCCACAAAAAGTGCATGCATTGCCCAAAGAAGGATTTCAGCATGCTGAGCCAGAGAGCAAGCATGAAGATACAATGCAATATGAATTTCTAGTGAATGGAGAGCCAGTTGTCCTTCATCTAGAAAGAAATAAAGGACTTTTTTCAGAAGATTACAGTGAAACTCATTATGACCCTGATGGCAGAGAAATTACAACAAACCCTCCAATTCAGAATCACTGTTATTATCATGGACACATTAAGAATGATGCTGACTCAACTGCAGTCATCAGTGCATGCAACGGCTTGAAAGGACAA…	68034.9
Slongicaudatus_SB0815_SVMP_04	ATGATCCAAGCTCTCTTGATAACTATATGCTTAGTGGTTTTTCCATATCAAGGGAGCTCCATAATCCTGGAATCCGGGAATGTTAATGATTATGAAGTAGTGTATCCACAAAAAGTGTATGCATTGCCCAAAGGAGGACTTCAATATGTTGAGCCAGAGACCGAGTATGAAGATACAATGCAATATGAATTTCAAGTGAATGGAGCACCAGTGGTCCTTCACCTAGAAAGAAATAAGGGACTTTTTTCGGAAGATTACAGTGAAACTCATTATTCCCCTGATGGCAGAGAAATTACAACAAGCCCTCTGGTTCAGAATCACTGCTATTATCATGGACACATCCAGAATGAAGCTGACTCAACTGCAGTCATCAGTGCATGTGATGGCTTGAAAGGACAA…	42033.7
Slongicaudatus_SB0815_SVMP_05	ATGATCCATGTTATCTTGGTAACTATATGCTTAGTGGTTTTTCCATATCAAGGGAGCTCGACAATCCTGAAATCTGGAAAAGTTAAAAATTATGAAGTAGTATATCCACAAAAAGTCCTTGCATTGACCACAAGAAGAACTGAGTGGCATGAGAAAAAGAACAAATATGAAGATACCATGAAATATGAATTTAAGGTGAATGGAGAGCCAGTGGTCCTTAACCTAGAAAAAAATAAACAACTTTTTTCCAAAGATTACACTGAGACTCATTATTCTCCTGATGGCAGAGAAATTACAACAAATCCCCAGGTTGAGGATCACTGCTATTATCATGGTTACATTCAGAATGATGCTGACTCAACTGCAGTCATCAGTGCATGCGAAGGCTTGAATGGGTAT…	294.885
Slongicaudatus_SB0815_VEGF_01	ATGAACTTTCTGCTCACTTGGATCCATTGGGGGTTGGCGGCGCTGCTTTATTTCCACAACGCCAAGGTGTTGCAGGCTGCTCCTGCCCAGGGGGATGGAGAGAGGCAACAAGGTGAAGTTATCCCATTTATGAAGGTCTATGAGCGCAGCGTCTGCAGGCCAATTGAGACCATGGTAGATATTTTCCAGGAGTATCCTGATGAGGTGGAATCCATCTTCAAGCCATCCTGTGTGCTCCTGATGAGATGTGGAGGATGCTGTAATGATGAATCGCTAGAATGTGTGCCCACAGAGGTGTACAATGTCAGCATGGAGGTCATGAAACTCAAACTCTTTCAGAGCCAGCATATACATCCGATGAGCTTCCTGCAGCACAGTAGATGTGAATGCAGACCAAGG…	408.95
Slongicaudatus_SB0815_WAP_01	ATGACGCCCGGGAGAGGCAGCTGCCCTCTTCTCCTCTTCTCCCTGGTGGGTCTCCTCACGACCTGTGCTCAGGAGCCTGACACGGCTGGACAGAGCACCACAGCGGTCGCAGAGAAAGCTGGCACCTGTCCCCAGGCGGAAGTGGAGATGCCCAATGGGAACTGCACGGAGGAGTGCCAGTCCGATGCCGGCTGCGAGGAGAACAAGAAGTGCTGCCGGACAGGATGCGAGACTTCCTGCCAAATCCCAGACGAGAAACCCGGAGCCTGCCCAAATGTGGACGTGCCCATCCCGCCTCTGGGTCGTTGCCAAACCATGTGTAAATCGGATTCAGGCTGTCCAGGGACGAAGAAATGCTGCAAAAATGGCTGCGGGTTTATGACTTGTGAAACGGCCCAG…	79.77
Slongicaudatus_SB0815_WAP_02	ATGAAACCTTGGATTCTCCTCCTCCTAGCTGGTCTCCTCATTCTTTCAACTCAGCTAACAACAGCAAAGACCAACAAACAACTTCGACAAGTCAAGCCAGGCGAGTGTCCCAACGTCACAGTCCGTCCTGACTACCCTTGTAACCGAAACTGTTTCTCGGACGGCGACTGCACAAGGGATTGGAAATGCTGCCCAGTTGGATGTTCCAAGAGGTGTTTCCCCCCAGGCAAACCGGGTGAGTGTCCCATGTTCAAAATCCCTCCTGACCAGCCATGTGACCAAAACTGTCAATGGGACTATAACTGCGAAGGGAATATGAAATGCTGCCCCAAAGGATGTGCCAGGGTCTGTTTCCCTCCAGGATCACTCTGA	37.93
Slongicaudatus_SB0815_WAP_03	ATGAAACCTGGGATTCTCCTCCTCCTAGCTGGTCTCCTCATTCTTTCAACTCAGCTAACAACAGCAAAGACTCCTATATTAGTCAAAGAAGGTGTGTGTCCCAAAGTCAAAGTCCGTCCTGACTACCCTTGTAATCGATACTGTATCTGGGACACCGACTGCATAGGGGATCAGAAATGCTGCCGAGTTGGATGCGCCAAGGAGTGTTTCCCCCCAGGACCACTCTGA	1740.61
Slongicaudatus_SB0815_WAP_04	ATGAAACCTTGGATTCTGCTTCTCCTTGTTGGTCTCCTCGTTCTTTCAACTCAACAGACATCGGCAAAGACCAAAAGACATCCTTACCCAATAGTCAAACCGGGTGAGTGTCCCATGTTCAAAATCCCTCCTGACCAGCCATGTGACCAAAACTGTCAGTGGGACTATAACTGCGAAGGGAATATGAAATGCTGCCCCAAGGGATGTGCCAGGGTCTGTTTCCCTCCAGGACCACTCTGA	1375.92
Slongicaudatus_SB0815_WAP_05	ATGAAACCTGGGATTCTCCTCCTCCTAGCTGGTCTCCTCATTCTTTCAACTCAGCTAACAACAGCAAAGACTCCTATATTAGTCAAGCCAAGCGAGTGTCCCAACTTCACAGTCCGTCCTAACTACCCTTGTGACAACCACTGTTTCTTGGACGCCGACTGCACAAGGGATTGGAAATGCTGCCCAGTTGGATGTGCCAAGAAGTGTTTCCCCCCAGGATCACTCTGA	219.42
Slongicaudatus_SB1659_5NUCL_01	ATGCAGACCCCGAGGCGAGGGCGCGGGGCTCAGGGGTCCCCTTCGGCGACGCGGCGGCTGCTCGTCGGAGCCGTCTGGTTTTGCGCCGCGGTCTCGGTTGCCGCCGGCTCCTTCGAGCTCACCATTCTGCATACCAACGACGTCCACGCCCGCGTAGAGGAAACCAGTCGAGACGCGGGCAAATGCGCCGGGCAGGATTGCTACGGAGGCGTCGCGCGCCGGGCCACCAAGATCCAGGAGATCCGCGCCACGCATCGCCACGTGTTGCTCCTGGACGCCGGGGATCAGTACCAGGGCACCATCTGGTTCAACTACTTCAAAGGGCGCGAAGTGGTGCAGTTCATGAACAGCCTGCGCTACGACGCGATGGCTCTAGGAAATCATGAATTTGATAATGGT…	37.35
Slongicaudatus_SB1659_CNP_01	ATGTTCGCCTCCCGTCTGGCGGCCGGCGGGCTGCTCCTGCTGGCCCTGCTGGCTCTGGCCCTCGACGGGAAGCCGACGGCCCCGCAGCCGCTGCGCAAGGCGACGGCGGGCGGCACGACGGCGTTGCGGCGGGAGCTGACGGAGCAGCCGGAGGGGTTTTCGCGTCCCGCGGCTGGAGGTGGAGGAGGAGGCGGCCGCAGCGGCTCCAAAGCGGCCAATGCAGCCCCGACGTCTCCGAAGAGCAAAGCGGCGGCTGCAGCGGCGGCGGCGCGGCTGATGCGGGATTTGCGCCCCGACAGCAAGCAGTCGCGGACGGCCTGGGGCCGGATGGTGCACCCCGAGCACCACGCGGGAGGCGGCGGCGGCGGTGGAGGCGGAGGAGCCTCGCGTCGTCTGAAG…	6915.19
Slongicaudatus_SB1659_CTL_02	ATGTTCTGCAGAGCCGGCTGTCTCCTCCTCCTTGGCTTTCTCGCTTCCCATACAGGAATTGGAGCTAATCAACAGTGTCCCTCTGGTTGGTTCTCCCACGATGTGTTTTGCTACAAGCTCTTCAGCGATTGGGTGACCTGGGACGAAGCTCAGAGAACCTGCATGGAAGAGCAGGAAAACGGCCAACTCGCCTCCATCAAAGATCTGGAAGAGTCAGTGAAGTTGTCTGACGAGATCTTCAAAAAATGGCGTTTCTTTGATGTCTGGCTTGGATTGAGGCTTTCAAAGAGAAAAGGCAACTGGGAGTGGAGTGATGGCTCCAACGTGACCTTCACAGCCTGGGAAGAAGGAGAACCCAACAACAAATGGAATAATGAGTTCTGTGCTGTAATGACAGGT…	1481.61
Slongicaudatus_SB1659_HYAL_01	ATGGAGTGCCCACGATTTCTGAAGAATCTAACAGTATCGGAAAAACTGCATATTATGTGTCATCTATGGATTAAATGCCTGGCAACCTGGATATTACTGAAGAGATTTAATGGAGTTCATGTTATGCAGATCAACGCTCCAATGTATCCTAATGAACCTTTCCTTATGTTCTGGAATGCACCTACTACCCAATGTCAGATGCGCTATAAGGTGGAATTAGACCTCGAGACTTTTCACGTTGTACCAAATGCCAATGAGTCTTTGAGTGGTTCTGCTGTGACAATATTTTATCCTACCCAGTTGGGGCTCTATCCCCATATTGATGACCATGGGCATTTCCTTCATGGGATTATACCGCAAAATGAAAGCCTCACCAAACATCTCCATAAAACAAAATTG…	55.5
Slongicaudatus_SB1659_PLB_01	ATGGTCCGCTGCGGCAGCGCCTCCTCCTCCTCCTCCTCGGACAATCGCCGCCTGCGATGCTGGAGCTGGTCCTGGGGGGGACTTTTACTTCTCTGGGCCGTGGCAGAAACTCGAGCAGATCTCCACTATGCTACTGTATATTGGTTGGAAGCTGAAAAATCTTTCCATGTTAGGGATGTATTAGACAGGAATGGCGATGCTTATGGCTATTACAATGACACTGTACAATCTACTGGATGGGGGATACTTGAGATCAAAGCAGGCTACGGTAATCAGCCCGTAAGCAATGAAATACTCATGTACGCTGCAGGTTTCTTGGAAGGCTACCTCACTGCTTCACGTATGAGTGACCATGTTGCAAATCTGTATGATCATCTGATTAAGAATGTCACCATTGAA…	9.17
Slongicaudatus_SB1659_PLB_02	ATGGTCCGCTGCGGCAGCGCCTCCTCCTCCTCCTCCTCGGACAATCGCCGCCTGCGATGCTGGAGCTGGTCCTGGGGGGGACTTTTACTTCTCTGGGCCGTGGCAGAAACTCGAGCAGATCTCCACTATGCTACTGTATATTGGTTGGAAGCTGAAAAATCTTTCCATGTTAGGGATGTATTAGACAGGAATGGCGATGCTTATGGCTATTACAATGACACTGTACAATCTACTGGATGGGGGATACTTGAGATCAAAGCAGGCTACGGTAATCAGCCCGTAAGCAATGAAATACTCATGTACGCTGCAGGTTTCTTGGAAGGCTACCTCACTGCTTCACGTATGAGTGACCATGTTGCAAATCTGTATGATCATCTGATTAAGAATGTCACCATTGAA…	2109.39
Slongicaudatus_SB1659_seMMP-9_01	ATGACGCCCCCAGCAGCCCCGGCCTTCGTCCTCCTCCTGGCGCTGCTGCCGCTGCCCTGCCCGTGGGCCACCCCCGTGGACGGGAAGGGCCCCGTGGTCATCAACTTCCCCGGGGACGCGGTCAGCCACCTGACGGACCGGGAACTGGCCGCCCGCTACCTCCAGCGTTACGGGTACCTGACGACCACCAACCCCGGGGGGCAGGTGAAGCTGGAGACGCCCCTCAAGGCGATGCAGAAGCAGCTGGGCCTGCCGGAAACTGGGGAGCTGGACGCCCCCACCCTCACGGCCATGCGAGCGCCCCGCTGCGGAGTCCCCGACGTGGGCCGCTTCCAGACCTTCGAGGGCGACCTCAAGTGGGACCACACGAACCTCACTTACCGGGTGGTGAACTATTCC…	294.385
Slongicaudatus_SB1659_SVMP_02	ATGATCCATGTTCTCTTGATAACTATATACTTAGTGGTTTTTCCATATCAAGGGAGCTCAACAATCCTGAAATCTGGAAAAGTTAAAAATTATGAAGTAGTATATCCACAAAAAGTCCTTGCATTGACCACAAGAGGAACTGAGTGGCGTGAGAAAAAGAACAAATATGAAGATACCATGAAATATGAATTTAAAGTGAATGGAGAGCCAGTGGTCCTTAACCTAGAAAAAAATAAACAACTTTTTTGCAAAGATTACACTGAGACTCATTATTCCCCTGATGGCAGAGAAATTACAACAAACCCCCAAGTCGAGGATCACTGCTATTATCATGGTTACATTCAGAATGATGCCGACTCAACTGCAGTCATCAGTGCATGCGACGGCTTGAATGGGTAC…	4808.77

## Sheet: Sleucocephalus_Toxins
Sequence name and annotation	Nucleotide sequence (CDS)	Transcripts per Million (TPM)	Back to index
Sleucocephalus_SB1178_BDEF_01	ATGAAGATCCTTTATCTGCTCTTCGCATTGCTTTTCCTTGCATTCCTGTCTGAACCAGGTAATGCCCAGTCCTTGTGTCGTCATCGAAGAGGACACTGCTATCGCAATCGCTGTCCAACAAACACCAATTTTCAAGGGCAACTGGACTGTCCATGGGGATCGATATGCTGTACACCCCGCTATGGAAAATAA	91.45
Sleucocephalus_SB1178_CNP_01	ATGTTCGCCTCCCGTCTGGCGGCCGGCGGGCTGCTCCTGCTGGCCCTGCTGGCTCTGGCCCTCGACGGGAAGCCGACGGCCCCGCAGCCGCTGCGCAAGGCGACGGCGGGCGGCACGACGGCGTTGCGGCGGGAGCTGACGGAGCAGCCGGAGGGGTTTTCGCGTCCCGCGGCTGGAGGAGGCGGCGGCCGCAGCGGCTCCAAAGCGGCCAATGCAGCCCCGACGTCGCCGAAGAGCAAAGCGGCGGCTGCAGCGGCGGCGGCGGCGCGGCTGATGCGGGATTTGCGCCCCGACAGCAAGCAGTCGCGGACGGCCTGGGGCCGGATGGTGCACCCCGAGCACCACGCGGGAGGCGGCGGCGGCGGCGGCGGAGGCGGAGGAGGCGGCGGAGCCTCGCGT…	7914.1
Sleucocephalus_SB1178_CNP_02	ATGTTCGCCTCCCGTCTGGCGGCCGGCGGGCTGCTCCTGCTGGCCCTGCTGGCTCTGGCCCTCGACGGGAAGCCGACGGCCCCGCAGCCGCTGCGCAAGGCGACGGCGGGCGGCACGACGGCGTTGCGGCGGGAGCTGACGGAGCAGCCGGAGGGGTTTTCGCGTCCCGCGGCTGGAGGAGGCGGCGGCCGCAGCGGCTCCAAAGCGGCCAATGCAGCCCCGACGTCGCCGAAGAGCAAAGCGGCGGCTGCAGCGGCGGCGGCGGCGCGGCTGATGCGGGATTTGCGCCCCGACAGCAAGCAGTCGCGGACGGCCTGGGGCCGGATGGTGCACCCCGAGCACCACGCGGGAGGCGGCGGCGGCGGCGGCGGCGGCGGCGGAGCCTCGCGTCGTCTGAAG…	11576.4
Sleucocephalus_SB1178_CRISP_01	ATGATTGTCTTCATCTTGCTAAGTCTTGCTCTAGTGCTGCAACAGTCTTTTGGACTTGTTGATTTTAATTCTGAGTCACCCAGAAGACCAGAAATACAAAGTGTGATTGTTGACACGCACAATTCTTACAGAAGATCTGTCAGTCCAACTGCTAGCAACATGCTAAAAATGGAATGGTATCCTGAAGCTGCCGCAAATGCAGAACGTTGGGCGTATCAATGTTTTTATGATCACAGTGACAACTCTGAAAGAGTTATTGATGGAATACAATGTGGTGAAAATATATACATGTCAAGTAATCCCAGAGCATGGACAGAAATAATGCAGTTGTGGTATGATGAATACAAAAATTTCATCTTTGGTGTTGGAGCAAACCCATCAGGTTCTGTTATTGGCCAT…	262578
Sleucocephalus_SB1178_CTL_01	ATGGGGCGATTCATCTTTGTGAGCCTGGGCTTGCTGGTCGTGGCTGTCTCCTTAAGGGGATCTGGAGCGGATTGTCCCTCTGGCTGGTCCTCCTATGATAAGTATTGTTACAAGGTCTTTGACGAACGCAAGAATTGGGACGAAGCAGAGAGGTTCTGCGTGGAGCAGAAGGCAGGCAGCCATCTGGCCTCCATCCTTAGCAGTGACGAAGGATCTTACGTGGCCAATCTGGCCTTCAAACATTTGAAGAACCCTTCTATGTGGATCGGACTGAGTAATATATGGAATGCGTGTAGCTGGCAGTGGAGTGACGGCTCCAGCCTCGGTTACAAAGCCTGGGTTGAAGGACCCGATTGTGTTATAATGCGGTTACAGCCAGGTTCTATCGAGTGGCACAGT…	23996.6
Sleucocephalus_SB1178_CTL_02	ATGGGGCGATTCATCTTTGTGAGCCTGGGCTTGCTGGTCGTGGCTGTCTCCCTAAGGGGATCTGGAGCTTGTTGTCCCTGCGGTTGGTCCTCCTATGATAAGTATTGCTACAAGGTCTTTGATAAACGCAAGAATTGGGACGATGCCGAGAGGTTCTGCATGGAGCAGGGAAAAGGTGGCCATCTGGCCTCTCTCGGAAGCATTGAAGAAGGAAAATTTGTGGGCAAACTCATCTTTGACCGATTAAAGAAACACCCGACCTATGTCTGGTTTGGACTGAGGGCTCAAGGCCAAGGACAGCAATGCAGCTCGAGGTGGAGTGACGGCTCCAGGATCGTTTATGAAAACTGGCATCCATTAATATCCAGAAAATGTCTTGTGTTGTCAGAATGGACGGGC…	15312.1
Sleucocephalus_SB1178_CTL_03	ATGGGGCGATTCATCTTTGTGAGCTTCGGCTTGCTGGTCGTGGCCGTCTCCTTGAGTGGAGTTGGAGCTGATCACCATTGTCCACCCGGTTGGTCCCCCTTTAATGAGTTTTGCTACAAGGTTGGCAATAGATCCGTGACCTGGGACGAAGCAGAGAGATCCTGCAAGCGAGACCAGGAATACAGCCACCTCGCCTCCATCCATAGCGAGCCAGAGGCAGCGTTCATGTTCATGTTAGCCTCCTATGAGGCCAGCTTCAAGTCCAATGTCTGGATCGGACTGAATGATCCACCCAAGAAAGGCAACTGGCAATGGAGTGATGGCTCCCGCTTCAGCTACAAATCCTGGATGCCAGGAGCCCCCAACAACCATAGAAACATAGAGTATTGTGTTGTGCTG…	306.74
Sleucocephalus_SB1178_CTL_04	ATGCTTCTCATCACTTGCTTCATCTTTGGTCTCCTGGGCAGCCTTACCTGGGCAGCAGGTCCTCGTGGCCGGACCGTCTGTCCTCCTGGCACCTTTGCCTATAACAACAGAAATGAGTGGAATTGCTACCAGTTCTATGAAGATGAGCTCCCCTTTGAAGATGCTGAGGTACAGTGTCAGTTCAGACGGAAAGGTCATTTAGCATCTTTCAACTCGGACCAGCAGACAAAATCCCTTGCTGCCTATGTCAAGAAAGAAAATACTCTGAATCGTTTTGTCTGGATTGGGCTCCGTCGAGATGAAGGGTCCAGTATAACTACTGGATGGTACTGGGTTGATGGATCACGAACCACATTCAGAAAGTGGACCACTGGAGAACCTCTTCCCAAAAATGAGTTT…	769.9
Sleucocephalus_SB1178_CTL_05	ATGGGGCGATTCATCTTTGTGAGCCTGGGCTTGCTGGTCGTGGCTGTCTCCCTAAGGGGATCTGGAGCTTGTTGTCCCTGCGGTTGGTCCTCCTATGATAAGTATTGCTACAAGGTCTTTGATAAACGCAAGAATTGGGACGATGCCGAGAGGTTCTGTATGGAGCAGGGAAAAGGCGGCCATCTGGCCTCTCTTGGAAGCATTGAAGAGGGAAAATTTGTGGGCAAACTCATCTTTGACCGATTAAAGAAACACCCGACCTATGTCTGGTTTGGACTGAGGGCTCAAGGCCAAGGACAGCAATGCAGCTCGAGGTGGAGTGACGGCTCCAGGATCGTTTATGAAAACTGGCATCCATTAATATCCAGAAAATGTCTTGTGTTGTCAGAATGGACGGGC…	15643.1
Sleucocephalus_SB1178_CTL_06	ATGCTTCTCATCACTTGCTTCATCTTTGGTCTCTTGGGCAGCCTTACCTGGGCAGGTCCTCGTGGCCGGACCATCTGTCCTCCTGGCACCTTTGCCGATAAAGACAGAAGCGAGTGGAATTGCTACAAGTTCTATGAAAATGAGCTCACCTTTGAAGAGGCTGAGCTAGAGTGTCAGTCCAGATGGAGAGGTCATTTAGCATCTTTCAACTTGGACAAGCAGACAAAATCCGTTGGTGCCTATGTCACTAAAGAAAATATGGAGAGTCGTTATGTCTGGATTGGACTCCGACGAAATGCAGGGTCCAGTATAACTACTGGATGGCGCTGGGTTGATGGATCATGGTCCAGATTCAGAAAATGGCACTATAACGAACCCAACGGCTCCGACGAGTATTGT…	18.41
Sleucocephalus_SB1178_CTL_07	ATGCTTCTCATCACTTGCTTCATCTTTGGTCTCTTGGGCAGCCTTACCTGGGCAGGTCCTCATGGCCGGACCACCTGTCCTCCTGGCACCTTTGCCTATAAGTACAGAAATGAGTGGAATTGCTACCAGTTCTATGAAGATGAGCTCACCTTTGAAGATGCTGAGCAAGAGTGTCAGTTCAGACGGGGAGGTCATTTAGCATCTTTCAACTCGGACCAGCAGACAAAATCCCTTGCTGCCTATGTCACTAAAGAAAATTGGAAGCGTTATTTTGTTTGGATTGGGCTCCGTCGAGATGCAGCGTCCAATATGGCTACTGGATGGCACTGGGTTGATGGATCACGATCCACATTCAAAAAGTGGAGCTATGGAGAACCAAACAATCGTGGCTACGATGAG…	215.19
Sleucocephalus_SB1178_CTL_08	ATGGAGCGATTCATCTTTGTCAGTCTCGGCTTGCTAGTTCTGGCTTTCTCCCTGAGTGGAATTGGAGCCAATCAACAGTGCCCCTCGGGTTGGTTCTCCCACGATGTGTCTTGCTACAAGCTCTTCAGCGATTGGAAGACCTGGGACGAAGCGCAGAGAATCTGCATGGAAGAGCAGGAAAACGGCCAACTCGCCTCCATCAAAGATCTGGAAGAGTCAGTGAAGTTGTCTGACGAGATTTTCAAAACATGGCGTTTCTTTGATGTCTGGCTTGGATTGAGGCTTTCAAAGAGAAAAGGCAACTGGGAGTGGAGTGATGGCTCCAACGTGACCTTCACAGACTGGGAAGAAGGAGAACCCAACAACAAATGGAATAATGAGTTCTGTGCTGTACTGACA…	396.31
Sleucocephalus_SB1178_CTL_09	ATGGAGCGATTCATCTTTGGAGTCTTGCTGGTTGGGGCCCTCTCCCTAAGTGGAACTGGAGCTGATCCCCATTGTCCCTTCGGTTGGTTCTCCTATAATGGGCATTGCTACAGAGTCTTCAAACAATTCAAAAGCTGGGACGATGCAGAGATGTTCTGCAGGCAAGAGGAGGAAGGGGGCCACCTCACCTCCATCCTAAGCTACGGGGAGGCAGTTTTCGTGGCCAGGCTGGTCTCCCACCAAGTCTTGCTTCTAAATGTCTGGATCGGACTGAGCGCTTCACGGAATCAGCGCATCTGGGGGTGGAGTGATGGCTCCAGCTTCCGCTACAAATCCTGGGCACTAGGAGAACCCAACAACTTTCTTTGGAACGAGTACTGTGTTACGCTGTCGAGCCTG…	414.17
Sleucocephalus_SB1178_CTL_10	ATGCTTCTCATCACTTGCTTCATCTTTGGTCTCTTGGGCAGCCTTACCTGGGCAGGTCCTCGTGGCCGGACCATCTGTCCTTCTGGCACCTTTGCCTATAAAGACGGAAGTGAGTGGAATTGCTACAAGTTCTATGAAGATTTGTTCACCTTTGAAGATGCTGAGGAAGAGTGTCAGTCCAGATGGAACGGTCATTTAGCATCTTTCAACTCGGACAAGCAGGCAAAATCCGTTGCTGCCTATGCCAAGAAAGAAAATATTGAGGCTCATTATGTCTGGATTGGGCTCCGTCGAGATGAAGGGTCCAGTATAACTACTGGATGGCGCTGGGTTGATGGATCACGGTCCAGATACAGATTGTGGAGCCCTGGAGAACCCAACAATATTGGCAACAATAAG…	162.01
Sleucocephalus_SB1178_CYS_01	ATGGTGCGCTCCCAGCTGCCGATCCCGGCTCCGCTCGGCCTGCTCTGCGCCGCCCTGGTGCTGCTGCCGCCCTCGGCGGTGCCGGCGATGATCCCCGGGGGCCTTTCCCCCAGATCCGTCACGGACCCGGAGGTGCAACAAGCCGCCGCCTTCGCCGTGGAGGAATACAACGCGCGCAGCTCGGACGCCAACTACTTGAAGGAGTTGCGCGTTGTGGACGCGCAGTCCCAGGTAGTCGCAGGGGTGTTATATTATCTGACGATTGAGTTGGTGAAAACCAAGTGTGAAAAGACCTCCGGCAAACTGAAGGTGTACAAAGAGATCCAGAACTGTGAACTCCCTCCAGGGGCTCAGCAGCAGAAACTAACTTGCCACTTCGAAGTCTGGAGTCGTCCTTGG…	338.01
Sleucocephalus_SB1178_CYS_02	ATGGTGCGCTCCCAGCTGCCGATCCCGGCTCCCCTCGGCCTGCTCTGCGCCGCCCTGGTGCTGTTGCCGCCCTCGGCGGTGCCGGCGATGATCCCCGGGGGCCTTTCCCCCAGATCCGTCACGGACCCGCAGGTGCAACAAGCCGCCGCCTTCGCCGTGGAAGAATACAACGCGCGCAGCTCGGACGCCAACTACTTCAAGGAGTTGCGCGTTGTGGACGCGCAGTCCCAGGTAGTCGCAGGGGTGTTATATTATCTGATGATGGAGCTGGGGAAAACCAAGTGTGAAAAGACCTCCGGCAAACTGAAGGTGTACAAAGAGATCCAGAACTGTGAACTCCCTCCAGGGGCTCAGCAGCAGAAACTAACTTGCCACTTCCAAGTCTGGAGTCGTCCTTGG…	93.06
Sleucocephalus_SB1178_HYAL_01	ATGGGACCCCTGCAAAAGAGAATCCACAAAAGGCAGGATTCAGAGGGGACTTCTCTTCCAGATCCCTACAGGAATCTAACAGTATCGGAAAAACTGCATATTATGTGTCATCTATGGATTAAATGCCTGGCAACCTGGATATTACTGAAGAGATTTAATGGAGTTCATGTTATGCAGACCAAAGCTCCAATGTATCCTAATGAACCTTTCCTTATGTTCTGGAATGCACCTACTACCCAATGTCAGATGCGCTATAAGGTGGAATTAGACCTCGAGACTTTTCACGTTGTACCAAATGCCAATGAGTCTTTGAGTGGTTCTGCTGTGACAATATTTTATCCTACCCAGTTGGGGCTCTATCCCCATATTGATGACCACGGGCATTTCCTTCATGGGATT…	83.47
Sleucocephalus_SB1178_iPLA2_01	ATGAAGTATCTTCTTTTGTTCACTGCTTTGATAATTACAGCAACTGATGCTGACCTGATCTGCCAATGTTCTGAGCCAACGTCTGGACCACCGTGCACAGTCAATAAATGTACTGTCCCAAAGGGACAATGTTATTTAACTGAGCAGCAAATTGCTACCGAGCAAGATAAGCCAATCAGTGTAGTAAATAAAGGCTGCCAGGAAGAAAAAGATACTACTGTCTGCAAGAACGAAGGGGTTGTCTTCATTTCGACGGAGAATGTTTTTTATCTGCTGAACAGTGTTCAATGCTGTAATGATACAAATGAATGCAACAAAGATCTCGTAGACGTTTCAAAGCTTAACAAGACCTTTCCCAGCAAAAAGCTGGTTTGTCCATCATGCTTTGCTTTGGGTAAT…	284.82
Sleucocephalus_SB1178_PLB_01	ATGGTCCGCTGCGGCAGCGCCTCCTCCTCCTCCTCCTCGGACAATCGCCGCCTGCGATGCTGGAGCTGGTCCTGGGGGGGACTTTTACTTCTCTGGGCCGTGGCAGAAACTCGAGCAGATCTCCACTATGCTACTGTATATTGGTTGGAAGCTGAAAAATCTTTCCATGTTAGGGATGTATTAGACAGGAATGGCGATGCTTATGGCTATTACAATGACACTGTACAATCTACTGGATGGGGGATACTTGAGATCAAAGCAGGCTACGGTAATCAGCCCGTAAGCAATGAAATACTCATGTACGCTGCAGGTTTCTTGGAAGGCTACCTCACTGCTTCACGTATGAGTGACCATGTTGCAAATCTGTATGATCATCTGATTAAGAATGTCACCATTGAA…	2074.63
Sleucocephalus_SB1178_seMMP-9_01	ATGACGCCCCCAGCAGCCCCGGCCTTCGTCCTCCTCCTGGCGCTGCTGCCGCTGCCCTGCCCGTGGGCCGCCCCCGTGGACGGGAAGGGCCCCGTGGTCATCAACTTCCCCGGGGACGCGGTCAGCCACCTGACGGACCGGGAACTGGCCGCCCGCTACCTCCAGCGTTACGGGTACCTGACGACCACCAACCCCGGGGGGCAGGTGAAGCTGGAGACGCCCCTCAAGGCGATGCAGAAGCAGCTGGGCCTGCCGGAAACTGGGGAGCTGGACGCCCCCACCCTCACGGCCATGCGAGCGCCCCGCTGCGGAGTCCCCGACGTGGGCCGCTTCCAGACCTTCGAGGGCGACCTCAAGTGGGACCACACGAACCTCACTTACCGGGTGGTGAACTATTCC…	5834.34
Sleucocephalus_SB1178_SVMP_01	ATGTTCCAAGCTCTCTTGGTAACTATATGCTTAGCAGTTTTTCCATATCAAGGGAGCTCGATAATCCTGGAATCCGGGAATGTTAATGATTATGAAGTAGTGTATCCACAAAAAGTGCATGTATTGCCCAAAGGAGGACTTCAGCATGCTGAGCCAGAGACCGAGTATGAAGATAAAATGCAATATGAATTTCAAGTGAATGGAGCACCAGTGGTCCTTCACCTAGAAAGAAATAAAGGACTTTTTTCAGAAGATTACAGTGAAACTCATTATGCCCCTGATGGCAGAGAAATTACAACAAACCCTCTGGTTCAGAATCACTGTTATTATCATGGACACATCCAGAATGAAGCTGACTCAACCGCAGTCATCAGTGCATGTGATGGCTTGAAAGGACAA…	18045.5
Sleucocephalus_SB1178_SVMP_02	ATGATCCAAGCTCTCTTGGTAACTATATGCTTAGCAGTTTTTCCATATCAAGGGAGCTCGATAATCCTGGAATCCGGGAATGTTAATGATTATGAAGTAGTGTATCCACAAAAAGTGCATGTATTGCCCAAAGGAGGACTTCAGCATGCTGAGCCAGAGACCGAGTATGAAGATAAAATGCAATATGAATTTCAAGTGAATGGAGCACCAGTGGTCCTTCACCTAGAAAGAAATAAAGGACTTTTTTCAGAAGATTACAGTGAAACTCATTATGCCCCTGATGGCAGAGAAATTACAACAAACCCTCTGGTTCAGAATCACTGTTATTATCATGGACACATCCAGAATGAAGCTGACTCAACCGCAGTCATCAGTGCATGTGATGGCTTGAAAGGACAA…	91246.3
Sleucocephalus_SB1178_SVMP_03	ATGATCCAAGCTCTCTTGATAACTATATGCTTAGTGGTTTTTCCATATCAAGGGAGCTCCATAATCCTGGAATCCGGGAATGTTAATGATTATGAAGTAGTGTATCCACAAAAAGTGCATGCATTGCCCAAAGAAGGATTTCAGCATGCTGAGCCAGAGAGCAAGCATGAAGATACAATGCAATATGAATTTCTAGTGAATGGAGAGCCAGTTGTCCTTCATCTAGAAAGAAATAAAGGACTTTTTTCAGAAGATTACAGTGAAACTCATTATGACCCTGATGGCAGAGAAATTACAACAAGCCCTCCAGTTCAGAATCACTGTTATTATCATGGACACATTAAGAATGATGCTGACTCAACTGCAGTCATCAGTGCATGCAACGGCTTGAAAGGACAA…	109595
Sleucocephalus_SB1178_SVMP_04	ATGATCCAAGCTCTCTTGGTAACTATATGCTTAGCAGTTTTTCCATATCAAGGGAGCTCGATAATCCTGGAATCCGGGAATGTTAATGATTATGAAGTAGTGTATCCACAAAAAGTGCATGTAGGAGGACTTCAGCATGCTGAGCCAGAGACCGAGTATGAAGATAAAATGCAATATGAATTTCAAGTGAGTGGAGCACCAGTGGTCCTTCACCTAGAAAGAAATAAAGGACTTTTTTCAGAAGATTACAGTGAAACTCATTATGACCCTGATGGCAGAGAAATTACAACAAACCCTCCGGTTCAGAATCACTGTTATTATCATGGACACATCCAGAATGAAGCTGACTCAACTGCAGTCATCAGTGCATGTGATGGCTTGAAAGGACAATTCAAGTAT…	70756.8
Sleucocephalus_SB1178_SVMP_05	ATGATCCATGTTCTCTTGGTAACTATATACTTAGTGGTTTTTCCATATCAAGGGAGCTCAACAATCCTGAAATCTGGAAAAGTTAAAAATTATGAAGTAGTATATCCACAAAAAGTCCTTGCATTGACCACAAGAGGAACTGAGTGGCGTGAGAAAAAGAACAAATATGAAGATACCATGAAATATGAATTTAAAGTGAATGGAGAGCCAGTGGTCCTTAACCTAGAAAAAAATAAACAACTTTTTTGCAAAGATTACACTGAGACTCATTATTCCCCTGATGGCAGAGAAATTACAACAAACCCCCAAGTCGAGGATCACTGCTATTATCATGGTTACATTCAGAATGATGCCGACTCAACTGCAGTCATCAGTGCATGCGACGGCTTGAATGGGTAC…	8524.01
Sleucocephalus_SB1178_WAP_01	ATGAAACCTGGGATTCTCCTCCTCCTAGCTGGTCTCCTCATTCTTTCAACTCAGCTAACAACAGCAAAGACTCCTATATTAGTCAAAGAAGGCTTGTGTCCCAAAGTCAAAGTCCGTCCTGACTACCCTTGTAATCGATACTGTGTCTGGGACACCGACTGCAGAGGGGATCAGAAATGCTGCCGAGTTGGATGTGCCAAGGAGTGTTTTCCCCCAGGACCACTCTGA	119.77
Sleucocephalus_SB1178_WAP_02	ATGACGCCCGGGAGAGGCAGCTGCCCTCTCCTCCTCTTCTCCCTGGTGGGTCTCCTCACGACCTGTGCTCAGGAGCCTGACACGGCTGGACAGAGCACCACAGCGGTCGCAGAGAAAGCTGGCACCTGTCCCCAGGCGGAAGTGGAGATGCCCAATGGGAACTGCACGGAGGAGTGCCAGTCCGATGCCGGCTGCGAGGAGAACAAGAAGTGCTGCCGGACAGGATGCGAGACTTCCTGCCAAATCCCAGACGAGAAACCCGGAGCCTGCCCAAATGTGGACGTGCCCATCCCACCTCTGGGTCGTTGCCAAACCACGTGTAAATCGGATTCAGGCTGTCCAGGGACGAAGAAATGCTGCAAAAATGGCTGCGGGTTTATGACTTGTGAAACGGCCCAG…	76.08

## Sheet: Oclathratus_Toxins
Sequence name and annotation	Nucleotide sequence (CDS)	Transcripts per Million (TPM)	Back to index
Oclathratus_SB0322_CNP_01	ATGTTCGCCTCCCGTCTGGCGGCCGGCGGGCTGCTCCTGCTGGCCCTGCTGGCTCTGGTCCTCGACGGGAAGCCGGCGGCCCCGCAGCCGCTGCACAAGGCTCCGGCGAGCGGCACGACGGCGTTGCGGCGGGAGCTGACGGAGCAGCCGGAGGGGTCGTCGGGTCCCGCGGCTGGAGGAGGAGGCGGAGGCGGAGGCGGCCGCAGCAGCGGCTCCAAGGCGGCCAATGCAGCCCCGACGTCGCCGAAGAGCAAAGCGGCGGCAGCAGCGGCGGCGGCGGCGCGGCTGATGCGGGATTTGCGCCCCGACAGCAAGCAGTCGCGGACCGCCTGGGGCCGGATGGTGCACCCCGAGCACCACGCGGGAGGCGGCGGCGGCGGCGGCGGCGGCTCGCGTCGT…	23305.5
Oclathratus_SB0322_CRISP_01	GAAATGATTGTCTTCATCTTGCTAAGTCTTGCTGTAGTGCTGCAACAGTCTTTTGGACTTGTTGATTTTAATTCTGAGTCACCCAGAAGACCAGAAATACAAAGGGTGATTGTTGACACACACAATTCTTATAGAAGATCTGTCAGTCCAACTGCTAGCAACATGCTAAGAATGGAATGGTATCCTGAAGCTGCTGCAAATGCAGAACGTTGGGTGTATCAATGTTTTTATGATCACAGTCAAAACTCTGAAAGAGTTATTGATGGAATACAATGTGGTGAAAATATATACATGTCAACTAATCCCAGAGCATGGACTGAAATAATGCAGTTGTGGTATGATGAATACAAAAATTTCATCTTTGGCGTTGGAGCAAACCCACCAAATTCTGTTATTGGC…	62012
Oclathratus_SB0322_CTL_01	ATGGGGCGATTCATCTTTGTGAGTCTCGGATTGCTGGTCCTGGCTTTTTCCCTGAGTGGAATTGGAGCCGATCAACAGTGTCCCTTTGGTTGGTTCTCCCACAATGTGTCTTGCTACAAGCTCTTCAACAAATGGACGACCTGGGATGAAGCACAGAGGATCTGCATGGAAGACCAAGAAAACGGCCAACTCGCCTCCATCAAAGATCTGGAAGAGTCAGTGAAGTTGTCTGACAAGATCTTCAAACTATGGCGTATCTTTGATGTCTGGATTGGATTTAGGCTTTCAAAGAGAAAAGGCATCTGGGAGTGGATTGATGGCTCCAACGTGACCTTCACACGCTGGGAAGAAGGAGAACCCAACAACCAATGGAATAAGGAGTTCTGTGCTGTACTGACA…	537.54
Oclathratus_SB0322_CTL_02	ATGGGGCGATTCATCTTTGTGAGCCTGGGCTTGCTGGTCGTGGCTGTCTCCCTAAGGGGATCTGAAGCGGATTGTCCCTCTGGCTGGTCCTCCTATGATAAGTATTGTTACAAGGTCTTTGATGAACGCAAGAATTGGGACGAAGCAGAGAGGTTCTGCATGGAGCAGAAGACAGGCAGCCATCTGGCCTCCATCCTTAGCAGTGAAGAAGGGTCTTACGTGGCCAATCTGGCCTTCAAAAGTTTGAAGAACCCTTCTATGTGGATCGGACTGAGTAATATATGGAATGCCTGCAGCTGGCAGTGGAGCGATGGCTCCAGCCTGGGTTACAAAGCCTGGGTTGAAGGACCCGATTGTGTTATAATGCGTTTACAGCCAGGTTCTATCGAGTGGCACAGT…	1882.4
Oclathratus_SB0322_CTL_03	ATGGAGCGATTCATCTTCGGAGTCTTGCTGGTTGTGGCCCTCTCCCTAAGTGGAACTGGAGCTTATCCCCAATGTCCCTTCGGTTGGTTCTCCTATAATGGGCATTGCTACAAAGTCTTCAAACAATTCAAAAGCTGGAACGATGCAGAGATGTTCTGCAGGCAACAGGAGGAAGGGGGTCACCTCACCTCCATCCTAAGCTACGTAGAGGCAGCTTTCGTGGCCAGGGTGGTCTTCCAGCAAGTCTTGCTTCTAAATGTCTGGATCGGACTGAGTGCTCCATGGAAACAACGCATCTGGAGGTGGAGTGATGGCTCCAGATTCCGCTACGAATCCTGGGCACGAGGAGAACCCAACAACTTTCCTTGGAACGAGTACTGTGTTACGCTGTCAAGACTG…	765.95
Oclathratus_SB0322_CTL_04	ATGGGGCGATTCATCTTTGTGAGCCTGGGCTTGCTGGTCGTGGCTGTCTCCCTAAGGGGATCTGGAGCTTGCTGTCCCTGCGGTTGGTCCTCCTATGATAAGTATTGCTACAAGGTCTTTGATAAACGCAAGAATTGGGACGATGCCGAGAGGTTCTGCATGGAGCAGGGAAAAGGCGGCCATCTGGCCTCTCTCGGAAGCATTGAAGAGGGAAAATTTGTGGGCAAACTCATCTTTGACAGATTAAAGAAACACCCGACCTATGTCTGGGTTGGACTGAGGGCTCAAGGCCAAGGACAGCAATGCAGCTCGAGGTGGAGTGACGGCTCCAGGATCGTTTATGAAAACTGGCATCCATTAATATCCAGAAAATGTCTTGTGTTGTCAGAATGGACAGAC…	3083.67
Oclathratus_SB0322_CTL_05	ATGGGGCGATTCCTCTTTGTGAGCTTCGGCTTGCTGGTCGTGGCCCTCTCCTTGAGTGGAGCTGGAGCTGATCACCATTGTCCACCCGGCTGGTCCTCCTTTAATGAGTTTTGCTACAAGGTCTCCAATAGATCAGTGACCTGGGACGAGGCAGAGAGATCCTGCCAGCGAGACCAGAAATACAGCCACCTCGCCTCCATCCATAGCAAGCCAGAGGCAGCGTTCTTGGTCATGTTAGCCTCCTATGGGGCCAGCCCCAGGTCCAGTGTCTGGATCGGAATGAGCGATTTACAGAAAAAAAGTTCCTGGCAATGGAGTGATGGCTCCCGCCTGAGCTACAAGTCCTGGATGCCAGGAGCCCCCAACAACCATAGAAACATAGAGTATTGTGTTGTGATG…	8729.15
Oclathratus_SB0322_CTL_06	ATGGGGCGATTCATGGTTCTGACCTTCGGCTTGCTGGTCGTCTCTGTCTCCCTAAATGGAGCCAAAGGCTGTTGTTGTCCCCGTGATTGGTTCCCCAAGAATGGGTTTTGCTACAAGGTCTTTGATGACCACAAGAAATGGAACGACGCTGAGATGTTCTGCAGGAAATACAAGCCAGGCTGCCACCTCGCCTCCATCCATGGCAGTGAAGAGTCATTTGACTTGGCTGAATATGTTTCCGACTATCTCAGAAGTGGTGGAAATGTCTGGATTGGACTGAATGATCCAGAGAAACAACGCAATTGGCATTGGACAGACAGATCCAGAAACAACTACCTGAGGTGGAACCCAGGAGAGCCCAACAACAAAGGGAACAATGAATATTGCGTTGAGCTTTGG…	92.61
Oclathratus_SB0322_HYAL_01	ATGGAGCGCCCACGATTTCTGAAGGATCTAACAGTATCAGAAAAACTGCATATTATGTGTCATCTATGGATTAAATGCCTGGCAACTTGGATATTACTGAAGAGATTTAATGGAGTTCATGTTATGCAGACCAAAGCTCCAATGTATCCTAATGAACCTTTCCTTGTGTTCTGGAATGCACCTACTACCCAATGTCAGATGCGCTATAAGGTGGAATTAGACCTCGAGACTTTTCACGTTGTACCAAATGCCAATGAGTCTTTGAGTGGGTCTGCTGTGACAATATTTTATCCTACCCAGTTGGGGCTCTATCCCCATATTGATGACCATGGGCATTTCCTCCATGGGATTATACCGCAAAATGAAAGCCTCACCAAACATCTCCAAAAAACAAAATCG…	236.47
Oclathratus_SB0322_PLA2-IIE_01	ATGGCCCGTCCGCTCAGTGGCAGCAGCCTCGTCCTCCTCCTCTGTGTTCTGGTCTTTGCCAGCGCCAATTTGAGCCAGTTTGCAACGTTCATCGAAGACACGACCGGGAGATCCTTTGATTCCTACATCACCTATGGCTGCTACTGTGGACTGGGGGGCTCTCGGCAGCCGGTGGACGCGACTGACTGGTGTTGCCGAGTTCACGACTGCTGCTATGGGACCGTGTCGGACATTCTGTGCGAACCCAAATTGGCAACATATTCCTACACCATTGAAAAAGACACCATCACTTGTGGTGGGGAAACAGAATGCCAGAGGCAAACCTGCGAGTGTGACAAAGCAGCAGCCCTGTGTTTCCGCCGCTCGGAGTTTCAGAAGGGATACATCAGGTACCCAAAT…	774.93
Oclathratus_SB0322_PLA2-IIE_01_1	ATGGCCCGTCCGCTCAGTGGCAGCAGCCTCGTCCTCCTCCTCTGTGTTCTGGTCTTTGCCAGCGCCAATTTGAGCCAGTTTGCAACGTTCATCGAAGACACGACCGGGAGATCCTTTGATTCCTACATCACCTATGGCTGCTACTGTGGACTGGGGGGCTCTCGGCAGCCGGTGGACGCGACTGACTGGTGTTGCCGAGTTCACGACTGCTGCTATGGGACCGTGTCGGACATTCTGTGCGAACCCAAATTGGCAACATATTCCTACACCATTGAAAAAGACACCATCACTTGTGGTGGGGAAACAGAATGCCAGAGGCAAACCTGCGAGTGTGACAAAGAAGCAGTCCTGTGTTTCCGCCGCTCGGAGTTTCAGGAGCGATACATCAGGTACCCAAAT…	500.32
Oclathratus_SB0322_PLB_01	ATGGTCCGCTGCGGCAGCGCCTCCTCCTCCTCCTCGGACAATCGCCGCCTGAGATGCTGGAGCTGGTACTGGGGGGGACTTTTACTTCTCTGGGCCGTGGCAGAAACTCGAGCAGATCTCCACTATGCTACTGTATATTGGTTGGAAGCTGAAAAATCTTTCCATGTTAGGGACGTATTAGACAGGAATGGCGATGCTTATGGCTATTACAATGACACTGTACAATCTACTGGATGGGGGATACTTGAGATCAAAGCAGGCTACGGTAACCAGCCCGTAAGCAATGAAATACTCATGTACGCTGCAGGTTTCTTGGAAGGCTACCTCACTGCTTCACGTATGAGTGACCATGTTGCAAATCTGTATGATCATCTGATTAAGAATGTCACCATTGAACAA…	1289.89
Oclathratus_SB0322_seMMP-9_01	ATGAGGCTCCCAGCAGCCCCGGCCGTCGTCCTCCTCCTGGCGCTCCTGCCGCTGCCCTGCCCGTGGGCCGCCCCCGTGGACGGGAAGGGCCCCGTAGTCATCAACTTCCCCGGGGACGCGGTCAGCCACCTGACGGACCGGGAACTGGCCGCCCGCTACCTCCAGCGTTACGGGTACCTGACGACCACCAACCCCGTGGGGCAGGTGAAGCTGGAGACCCCCCTCAAGGCGATGCAGAAGCAGCTGGGCCTGCCGGAAACTGGGCAGCTGGACGCCCCCACCCTCACCGCCATGCGAGCGCCCCGCTGCGGAGTCCCGGACGTGGGCCGCTTCCAGACGTTCGAGGGCGACCTCAAGTGGGACCACACGGACCTCACTTACCGGGTGGTCAACTATTCC…	5655.67
Oclathratus_SB0322_svLIPA_01	ATGTGGCTGCTAATAATTGCAGTGAGCTTGTTCCAAGGCCTGGTAAATTCATCAGTGCTTGAGAGAAGAAAAAGAGACGTGAATCCAGAAACCTCCATGAACATTAGTGAAATTATTTTATTCAGAGGATATCCCAGTGAGGAATATGAGGTGGTGACAGATGATGGATATTACCTAAGTATTAATAGAATTCCTTATGGAAAAACAAGTCAGAAAACCAAGGAACGGAGACCAGTTGTCTTTCTGCAACATGGCTTTCTTGCTGATGGCAGTAACTGGGTGACCAACCTAGACTACAACAGCCTGGGTTTTGTGCTGGCTGACGCTGGTTTTGATGTTTGGTTAGGGAACAGCAGAGGAAACACTTGGTCCCGAAAACACATCAAGTATACCCCAGAG…	93.68
Oclathratus_SB0322_SVMP_01	ATGATCCAAGCTCTCTTGATAACTATATGCTTAGTGGTTTTTCCATATCAAGGGAGCTCCATAATCCTGGAATCCGGGAATGTTAATGATTATGAAGTAGTGTATCCACAAAAAGTGCATGTATTGCCCAAAGGAGGACTCCAGTATGTTGAGCCAGAGACCGAGCATGAAGATACAATGCAATATGAATTTCTAGTGAATGGAGAGCCAGTGGTCCTTCATCTAGAAAGAAATAAGGGACTTTTTTCGGAAGATTACAGTGAAACTCATTATGCCCCTGATGGCAGAGAAATTACAACAAGCCCTCCAGTTCAGAATCACTGTTATTATCATGGACACATCCAGAATGAAGCTACCTCAACTGCGGTCATCAGTGCATGTGACGGCTTGAAAGGACAA…	31781.9
Oclathratus_SB0322_SVMP_02	ATGTTCCAAGCTCTCTTGGTAACTATATGCTTAGCAGTTTTTCCATATCAAGGGAGCTCGATAATCCTGGAATCCGGGAATGTTAATGATTATGAAGTAGTGTATCCACAAAAGGTGCATGTATTGCCCAAAGGAGGACTTCAATATGTTGAGCCAGTGAGCAAGCATGAAGATACAATGCAATATGAATTTCTAGTGAATGGAGAGCCAGTGGTCCTTCACCTAGAAAGAAATAAAGGACTTTTTTCAGAAGATTATAGTGAAACTCATTATGACCCTGATGGCAGAGAAATTACAACAAGCCCTCCAGTTCAGAATCACTGTTATTATCATGGACACATCCAGAATGAAGCTGACTCAACTGCAGTCATCAGTGCATGTGATGGCTTGAAAGGACAA…	58898.5
Oclathratus_SB0322_SVMP_03	ATGATCCAAGCTCTCTTGATAACTATATGCTTAGGGGTTTTTCCATATCAAGGGAACTCCATAATCCTGGAATCGGGGAATGTTAATGATTATGAAGTAGTGTATCCACAAAAAGTGCCTGCATTGCCCAAAGGAGGACTTCAGCATGCTGAGCCAGAGACCGAGTATGAAGATACAATGCAATATGAATTTCTAGTGAATGGAGAGCCAGTGGTCCTTCACCTAGAAAGAAATAAAGGACTTTTTTCAGAAGATTACAGTGAGACTCATTATGACCCTGATGGCAGAGAAATTACAACAAGCCCTCCGGTTCAGAATCACTGTTATTATCATGGACACATCCAGAATGAAGCTGACTCAACTGCGGTCATCAGTGCATGTGATGGCTTGAAAGGACAA…	8823.42
Oclathratus_SB0322_SVMP_04	ATGATTCAAGCTCTCTTGATAACTATATGCTTAGGGGTTTTTCCATATCAAGGGAGCTCCATAATCCTGGAATCCGGGAATGTTAATGATTATGAACTAGTGTATCCACAAAAAGTGCATGTATTGCCCAAAGAAGGACTTCAGCATGCTGAGCCAGAGAGCAAGCATGAAGATACAATGCAATATGAATTTCTAGTGAATGGAGAGCCAGTGGTCCTTCACCTAGAAAGAAATAAAGGACTTTTTTCAGAAGATTACAGTGAAACTCACTATGCCCCTGATGGCAGAGAAATTACAACAAGCCCTCCAGTTCAGAATCACTGTTATTATCATGGACACATTGAGAATGATGCTGACTCAACTGCAGTCATCAGTGCATGCAATGGCTTGAAAGGACAA…	49034.1
Oclathratus_SB0322_VEGF_01	ATGAACTTTCTGATCACTTGGATCCATTGGGGGTTGGCGGCGCTGCTTTATTTCCACAACGCCAAGGTGTTGCAGGCTGCTCCTGCCCAGGGGGATGGAGAGAGGCAACAAGGTGAAGTTATCCCATTTATGAAGGTCTATGAGCGCAGCGCCTGCAGGACAGTTGAGACCATGGTAGATATTTTCCAGGAGTATCCTGATGAGGTAGAATACATCTTCAAGCCGTCCTGTGTGGCCCTGATGAGATGTGGAGGATGCTGTAATGATGAAGCGCTAGAATGTGTGCCCACAGAGGTGTACAATGTCAGCATGGAGGTCATGAAACTCAAACACTTTCAGAGCCAGCATATACATCCGATGAGCTTCCTGCAGCACAGTAGATGTGAATGCAGACCAAGG…	1153.3
Oclathratus_SB0322_WAP_01	ATGAAACCTTGGATTCTGCTTCTCCTTGTTGGTCTCCTCATTTTTTCAACTCAACAGACATCGGCAAAGACCAAAAGACATCCTTACCCAATAGTCAAACCGGGTGAGTGTCCCATGTTCAAAATCTCTCCTGACCAGCCATGTGACCAAAACTGTCAGTGGGACAATAACTGCGAAGGGAATATGAAATGCTGCCCCAAGGGATGTGCCAGAGTCTGTTTCCCTCCAGGACCACTCTGA	1248.14
Oclathratus_SB0322_WAP_02	ATGAAACCTTGGATTCTGCTTCTCCTTGTTGGTCTCCTCATTTTTTCAACTCAACAGACATCGGCAAAGACCAAAAGACATCCTTACCCAATAGTCAAACCGGGTGAGTGTCCCATGTTCAAAATCTCTCCTGACCAGCCATGTGACCAAAACTGTCAGTGGGACAATAACTGCGAAGGGAATATGAAATGCTGCCCCAAGGGATGTGCCAGAGTCTGTTTCCCTCCAGTCAAACCGGGTGAGTGTCCCATGTTCAAAATCTCTCCTGACCAGCCATGTGACCAAAACTGTCAGTGGGACAATAACTGCGAAGGGAATATGAAATGCTGCCCCAAGGGATGTGCCAGAGTCTGTTTCCCTCCAGGACCACTCTGA	4617.76
Oclathratus_SB0322_WAP_03	ATGACGCCCGGGAGAGGCAGCTGCCCCCTTCTCCTCTTCTCCCTGGTGGGTCTCCTCACGACCTGTGCTCAGGAGCCTGACACGGCTGGACAGAGCACCACAGCGGCCGCCGAGAAAGCTGGCACCTGTCCCCAGGCAGAGGCGGAGATGCCCAGTGGGAACTGCACGGAGGCGTGCCAGTCCGATGCCGGCTGCGAGGAGAACCAGAAGTGCTGCCGGACAGGATGCCGGACTTCCTGCCAAATCCCAGACGAGAAACCCGGAGCCTGCCCAAATGTGGACGTGCCCATCCCGCCTCTGGGTCGTTGCCAAACCACGTGTAAATCGGATTCAAGCTGTCCAGGGACGAAGAAATGCTGCAAAAATGGCTGCGGGTTTATGACTTGTGAAACGGCCCAG…	522.84

## Sheet: Opetolarius_Toxins
Sequence name and annotation	Nucleotide sequence (CDS)	Transcripts per Million (TPM)	Back to index
Opetolarius_SB0249_CRISP_01	ATGATTGTCTTCATCTTGCTAAGTCTTGCTGTGGTGCTGCAACAGTCTTTTGGGCTTGTTGATTTTAATTCTGAGTCACCCAGAAAACCAGAAATAGAAAGAGTTATTGATGGAATACAATGTGGTGAAAATATATACATGTCAACTAATCCCAGAGCATGGACTGAAATAATGCAGTTGTGGTATGATGAATACAAAAATTTCATCTTTGGCGTTGGAGCAAGCCCACCAAATTCTGTTATTGGCCATTATACTCAGATAGTTTGGTACAAAAGTTACCGTGTTGGTTGTGCTGCTTACTATTGTCCTTCATCTCTATACAACTACTTCTATGTTTGTCAGTACTGCCCAGCAGGGAACTTCGCAGGTAAAACTGCTACTCCATATAAATCAGGGCCA…	6.26333
Opetolarius_SB0249_CRISP_02	ATGATTGTCTTCATCTTGCTAAGTCTTGCTGTGGTGCTGCAACAGTCTTTTGGGCTTGTTGATTTTAATTCTGAGTCACCCAGAAAACCAGAAATACAAAGGGTGATTGTTGACACGCACAATTCTTACAGAAGATCTGTCAGTCCAACTGCTAGCAACATGCTAAGAATGGAATGGTATCCTGAAGCTGCTGCAAATGCAGAACGTTGGGCGTATCAATGTTTTTATGATCACAGTCAAAACTCTGAAAGAGTTATTGATGGAATACAATGTGGTGAAAATATATACATGTCAACTAATCCCAGAGCATGGACTGAAATAATGCAGTTGTGGTATGATGAATACAAAAATTTCATCTTTGGCGTTGGAGCAAGCCCACCAAATTCTGTTATTGGCCAT…	35960.6
Opetolarius_SB0249_CTL_01	ATGGGGCGATGCATCTTTGTGAGCTTCGGCTTGCTGGTCGTGGCCCTCTCCTTGAGTGGAGTTGGAGCTGATCACCACTGTCCACCCGGCTGGTCCTCCTTTAATGAGTTTTGCTACAAGGTCTACAATAGATCAGTGACCTGGGATGAGGCAGAGAGGTCCTGCCAGCGAGACCAGAAATACAGCCACCTCGCCTCCATCCACAGCAAGCAAGAGGCAGCGTTCCTGGTCCTGTTAGCCTCCTATGGGGCCAGCCCCAAGTGCAGTGTCTGGATCGGACTGAGCGATCTACAGAAAAAAAGTTCCTGGCAATGGATTGATGGCTCCCGCCTCAGCTACAAGTCCTGGATGCCAGGAGCCCCCAACAACCATAGAAACATAGAGTATTGTGTTGTGATG…	3505.03
Opetolarius_SB0249_CTL_02	ATGGGACGATTCATCTTTCTGACCTTCGGCTTGCTGCTCGTGGCTGTCTCCCTAAATGGAGCCAAAGGTTGTTGTTGTCCCCGTGACTGGCTCCCCAGGAATGGGTTTTGCTACAAGGTCTTCGATGAGCACAAGAATTGGAACGATGCCGAGACGTTCTGCAGGAAATACAAGCCAGGCTGCCACCTCGCCTCCATCTATGGCAGTGAAGAGTCAATTGACTTGGCTGAATATGTTTCCGACTATCTCAGAAGTGGTGGAAATGTCTGGATTGGATTGAGCGATCCACAGAAACGACGCAGTTGGCGGTGGACAGACAGATCCAGTTACAGCTACCTGAGGTGGAAGCAAGGAGAGCCCAACAACAGTAGGAACAATGAATATTGCGTTGAACTTTGG…	7.9
Opetolarius_SB0249_CTL_03	ATGGAGCGATTCTTCTTTGGAGTCTTGCTGGTTGTGGCCCTCTCCCTAAGTGGAACTGGAGCTGATCCCCAATGTCCCTTCGGTTGGTTCCCCTATAATGGGCATTGCTACAAAGTCTTCAAACAATTCAAAAGCTGGAACAATGCAGAGATGTTCTGCAGGCAACAGGAGGAAGGGGCCCACCTCACCTCCATCCTAAGCTACGGAGAGGCAGCTTTCGTGGCCAGGGTGGTCTCCCACCAAGTCTTGCTTCTAAATGTCTGGATCGGACTGAGTGCTCCACGGAAAGTAGGTAACGTGGCCTCTCTGTCATTCATGCAATGCATCTGGAGGTGGAGTGATGGCTCCAGCTTCCGCTACAAATCCTGGGCACGAGGAGAACCCAACAACTTTCTTTGG…	544.01
Opetolarius_SB0249_CTL_04	ATGGGGCGATTCATCTTTCTGAGCCTGGGCTTGCTGGTCGTGGCTGTCTCCCTAAGGGGATCTGGAGCGTGCTGTCCCTGCGGTTGGTCCTCCTATGATAAGTATTGCTACAAGGTCTTTGATAAACGCAAGAATTGGGACGATGCTGAGAGGTTCTGCATGGAGCAGGGGAAAGGCGGCCATCTGGCCTCTCTCGGAAGCATTGAAGAGGGAAAATTTGTGGGCAAACTCATCTTTGACAGCTTAAAGAAACACCCGACCTATGTCTGGGTTGGACTGAGGGCGCAAGGCCAAGGACAGCAATGCAGCTCGAGGTGGAGTGACGGCTCTAGGATCGTTTATGAAAACTGGCATCCATTAATATCCAGAAAATGTCTTGTGTTGTCAGAATGGACAGAC…	3469.49
Opetolarius_SB0249_CTL_05	ATGCTTCTCATCACTTGCTTCATCTTTGGTCTCCTGGGCAGCCTTACCTGGGCAGGTCCTCGTGGCCGGACCACCTGTCCTCCTGGCACCTTTGCCTATAAGTACAGAAATGAGTGGAATTGCTACAAGTTCTATGAAGAGAGGCTCACCTTTGAAGATGCTGAGCTAGAGTGTCAGTTCAGATGGAGAGGTCATTTAGCATCTTTCAACTCGGACAGGATGGCAAAAGCTCTTGGTTCCTATGTCAAGAAAGAAAATACTAGGAATTATTTTGTCTGGATTGGGCTCCGTCGAGATGAAGGGTCCAGTTTGACTACTGGATGGCACTGGGTTGATGGATCACGAACCACATTCAGAAAGTGGACCAAAGGAGAACCCAACAATAATGGCAAAAATGAG…	51.82
Opetolarius_SB0249_CTL_06	ATGGGGCGATTCATCTTTCTGACCCTCGGCTTGCTGGTCGTGGCTGTCTCCCTAAATGGAGCCAAAGGCTGTTGTTGTCCTGAAATGTGGCTCCCCATGAATGGCTTTTGCTACAAAGTCTTCGAGGAACAAAAGAATTGGAACGACGCTGAGATGTTCTGCAGGAAACACAAGCCAGGCTGCCACCTCGCCTCCATCCATGGCAGTGAAGAATCATTTGACTTGGCTGAATATGTTTCCGACTATCTCAGAAGTGGTGGAAATGTCTGGATTGGACTGAGTGACCCACAGCAAAAAGGAAATTGGCAGTGGACAGACAGATCCAGAAACAGCTACCTGAGGTGGAACCCAGGAGAACCCAGCAACAGTGCGAAAAATGAATATTGTGTTGAACTTTGG…	8.65
Opetolarius_SB0249_CTL_07	ATGCTTCTCATCACTTGCTTCATCTTTGGTCTCCTGGGCAGCCTTACCTGGGCAGGTCCTCGGGGCCGGACCGCCTGTCCTCCTGGCACCTTTGCCTATAAGTACAGAAATGAGTGGAATTGCTACAAGTTCTATGAAGATGAGCTCACCTTTGAAGATGCTGAGCAAGAGTGTCAGTTCAGACGGAGAGGTCATTTAGCATCTTTCAACTCGGACAGGATGGCAAAAGCTCTTGGTTCCTATGTCAAGAAAGAAAATACTAGGAATGATTTTGTCTGGATTGGGCTCCGTCGAGATGAAGGGTCCAGTTTGACTACTGGATGGTACTGGGTTGATGGATCACGAACCACATTCAGAAAGTGGACCAAAGGAGAACCCAACAATAATGGCAAAAATGAG…	13.8867
Opetolarius_SB0249_CTL_08	ATGGGGCGATTCATCTTTCTGAGCCTGGGCTTGCTGGTCGTGGCTGTCTCCCTAAGGGGCTCTGGAGCCGATTGTCCCTCTGGCTGGTCCTCCTATGATAAGTATTGCTACAAGGTCTTTGATGAACGCAGGAATTGGGACGAAGCAGAGAGGTTCTGCACGGAGCAGAAGACAGGCAGCCATCTGGCCTCCATCCTTAGCAGTGAAGAAGGGTCTTACGTGGCCAATCTGGCCTTCAAAAGTTTGAAGAACCCTTCTATGTGGATCGGACTGAGTAATATATGGAATGCCTGCAGCTGGCAGTGGAGCGATGGCGCCAGCCTGGGTTACAAAGCCTGGGTTGAAGGACCCGATTGTGTTATAATGCGTTTACAGCCCGGTTCTATTGAGTGGCACAGT…	1478.86
Opetolarius_SB0249_CTL_09	ATGGGGCGATTCATCTTTCTGAGTCTGAACTTGCTGGTTCTGGCTTTCTCCCTGAGTGGAATTGGAGCCGGTCAACAGTGTCCCTCTGGTTGGTTCTCCCACAATGTGTCTTGCTACAAGCTCTTCAAGAAATGGACGACCTGGGACGAAGCGCAGAGGATCTGCATGGAAGACCAAGAAAACGGCCAACTCGCCTCCATCAAAGATCTGGAAGAGTCAGTGAAGTTGTCTGACGAGATCACCAAAATAAGGACTATCTTTGATGTCTGGATTGGATTGAGGCTTTCAAAGAGAAAAGGCAATTGGGAGTGGATTGATGGCTCCAACGTGACCTTCACACGCTGGGAAGAAGGAGAACCCAACAACCAATGGAATAATGAGTTCTGTGCTGTACTGACA…	3108.72
Opetolarius_SB0249_iPLA2_01	ATGAAGTATCTTCTTTTGTTCACTGCTTTGATAACTACAGCAACTGCTGCTGACCTGGTCTGCCAATGTTCTGCGCCAACGTCTGGACCAGCGTGCAAAGACAATACTTGTACTATCCCAAAGGGACAATGTTATTTATCTGAGCGGCAAACTGCTACAGAGCAAGATAAGCCAGTCCGTGAAGTAATTAAAGGCTGCCAGGAAGAAAAAGATACTACTGTCTGCAAGAACAAAGGGGTTGTGTTCATTTCGACTGAGAATGTTTTTTATCTGCTGGACAGTGTTCAATGCTGTAATGATACAAATGAATGCAACAAAGATCTCGTAGACGTTTCAAAGCTTAACAAGACCTTTTCCAGCAAAAGGCTGGTTTGTCCATCATGCTTTGCTTTGGGTAAG…	193.143
Opetolarius_SB0249_KUWAP_01	ATGTCTTCTGGAGGTCTTCTTCTCCTGCTGGGACTCCTCACCCTCTGGGCAGAGCTGACTCCTGTCTCCGGCCAGGGCCGTCCAAAGTTTTGTTATCTTCCTGCTGATCCTGGACCATGTAAAGCCAATACACGTGCCTTCTACTACAACCCAGCTTCAAACCAATGCCAAGAATTCATTTATGGTGGTTGTGGAGGCAATGCCAACAATTTTAAGACCGAACATGAATGCCGCTTCACCTGTGTTGAAAAACCTGGAGAGTGTCCCCCAATTTTTACAAGCGATGCAAAACTTCCTTGTGTCAAGGGGTGTGAAAATGACTGGAAATGTCCCAATGAGGAGAAGTGTTGCCATGATGGTTGCATGTCTCAGTGCAAGAAACCTCACTATGAATCCGTA…	50.8533
Opetolarius_SB0249_LAAO_01	ATGGCCAAGTCCTCAATTTTGTCACTCGTACCACTTCTCATGGCCATCTGGATCTCCAAAAACCATGCCAATGAGCAGGAAGATTGGATGAAATGTTTTGAGGACCCTAACTATGAGGAGCTGTTAAATACTGCCAGAAATGGGCTCAAAAAGACTTCAAAGCCAAAAAGAATTGTGATTGTTGGAGCAGGAATAAGTGGACTCACTGCTGCCAAATTACTGAAAGATGCTGGACATCAGGTTCATGTCTTAGAGGCTAGTGACCGTGTTGGCGGGAGGATAAAGACTCATCGGGAGAAAGATTGGTATGTGGAATTGGGAGCGATGCGCCTACCTAAGGCCCACAGAATTTGTCACGAATATATTAAGAAGTTCAGGCTGCCATTAAACCCCTTTGCT…	5
Opetolarius_SB0249_PLA2-IIE_01	ATGGCCCGTCCGCTCAGTGGCAGCAGCCTCGTCCTCCTCCTCTGTGGTCTGGTCTTTACCAGCGCCAATTTGATCCAGTTTGCAAAGTTCATCGAAGACAGGACCGGGAGACCCTTTGAGTTCTACCTCGACTATGGCTGCTACTGTGGACTGGGGGGCTCTCGGCAGCCGGTGGACGCGACTGACTGGTGTTGCCAAGCTCACGACTGCTGTTATGGGAAGGTGTCGAACGGTCAGTGCGAACCCAAATTGGCAACATATTCCTACACCATTGAAAAAGACACCATCACTTGTGGTGGGGAAACAGAATGCCAGAGGCAAACCTGCGAGTGTGACAAAGAAGCAGCCCTGTGTTTCAGCCGCTCGGAGTTTGACAAAAAATTCATCATCTACCCAAAT…	3610.37
Opetolarius_SB0249_seMMP-9_01	ATGAGGCTCCCAGCAGCCCCGGCCTTCGTCCTCCTCCTGACGCTTCTGCCGCTACCCTGCCCGTGGGCCGCTCCCGTGGACGGGAAGGGCCCCGTAGTCATCAACTTCCCCGGGGACGCGGTCAGCCACCTGACGGACCGGGAACTGGCCGCCCGATACCTCCAGCGTTACGGGTACCTGACGACCACCAACCCCGGGGGGCAGGTGAAGCTGGAGACCCCCCTCAAGGCGATGCAGAAGCAGCTCGGCCTGCCGGAAACGGGGCAGCTGGACGCCCCCACCCTCACGGCCATGCGAGCGCCCCGCTGCGGAGTCCCGGACGTGGGCCGCTTCCAGACGTTCGAGGGCGACCTCAAGTGGGACCACACGGACCTCACTTACCGGGTGGTCAACTATTCC…	2164.07
Opetolarius_SB0249_SVMP_01	ATGTTCCAAGCTCTCTTGGTAACTATATGCTTAGCAGTTTTTCCATATCAAGGGAGCTCAATAATCCTGGAATCCGGGAATGTTAATGATTATGAAGTAGTGTATCCACAAAAAGTGCCTGCATTGTCCAAAGGAGGACTTCAGCATGCTGAGCCAGAGACCAAGTATGAAGATACAATGCAATATGAATTTCAAGTGAATGGAGAGCCAGTGGTCCTTCACCTAGAAAGAAATAAGGGACTTTTTTCAGAAGATTACAGTGAAACTCATTATGACCCTGATGGCAGAGAAATTACAACAAGCCCTCCAGTTCAGAATCACTGTTATTATCATGGACGCATTGAGAATGAAGCTGACTCAACTGCAGTCATCAGTGCATGTGACGGCTTGAAAGGACAA…	8217.46
Opetolarius_SB0249_SVMP_02	ATGATCCAAGCTCTCTTGATAACTATATGCTTAGGGTTTTTTCCATATCAAGGGAGCTCCATAATCCTGGAATCGGGGAATGTTAATGATTATGAAGTAGTGTATCCACAAAAAGTGCCTGCATTGTCCAAAGGAGGACTTCAGCATGCTGAGCCAGAGACCAAGTATGAAGATACAATGCAATATGAATTTCAAGTGAATGGAGAGCCAGTGGTCCTTCACCTAGAAAGAAATAAGGGACTTTTTTCAGAAGATTACAGTGAAACTCATTATGCCCCTGATGGCAGAGAAATTACAACAAGCCCTCCAGTTCAGAATCACTGTTATTATCATGGACGCATTGAGAATGAAGCTGACTCAACTGCAGTCATCAGTGCATGTGACGGCTTGAAAGGACAA…	12078.1
Opetolarius_SB0249_SVMP_03	ATGTTCCAAGCTCTCTTGGTAACTATATGCTTAGCAGTTTTTCCATATCAAGGGAGCTCAATAATCCTGGAATCCGGGAATGTTAATGATTATGAAGTAGTGTATCCACAAAAAGTGCATGTATTGCCCAAAGGAGGACTTCAATATGTTGAGCCAGAGAGCAAGCATGAAGATACAGTGCAATATGAATTTCTAGTGAATGGAGAGCCAGTGGTCCTTCATCTAGAAAGAAATAAAGGACTTTTTTCAGAAGATTATAGTGAAACTCATTATGACCCTGATGGCAGAGAAATTACAACAAGCCCTCCAGTTCAGAATCACTGTTATTATCATGGACACATCCAGAATGAAGCTGATTCAACTGCAGTCATCAGTGCATGTGATGGCTTGAAAGGACAG…	12175.8
Opetolarius_SB0249_SVMP_04	ATGATCCAAGCTCTCTTGATAACTATATGCTTAGTGGTTTTTCCCTATCAAGGGAGCTCGATAATCCTGGAATCCGGGAATGTTAATGATTATGAAGTAGTGTATCCACAAAAAGTGCATGCATTGCCCAAAGAAGGACTTCAGTATGTTGAGCCAGAGACAGAGCATGAAGATACAATGCAATATGCATTTCTAGTGAATGGAGAGCCAGTGGTCCTTCATCTTGAAAGAAATAAGGGACTTTTTTCAGAAGATTACAGTGAAACTCATTATGACCCTGATGGCAGAGAAATTACAACAAGCCCTCCAATTCAGAATCACTGTTATTATCATGGACATATCCAGAATGAAGCTGACTCAACTGCAGTCATCAGTACATGTGACGGCTTGAAAGGACAA…	9947.94
Opetolarius_SB0249_SVMP_05	ATGATCCAAGCTCTCTTGGTAACTATATGCTTAGTGGTTTTTCCATATCAAGGGAGCTCCATAATCCTGGAATCCGGGAATGTTAATGATTATGAAGTAGTGTATCCACAAAAAGTGCCTGCATTGCCCAAAGGAGGACTTCAGCATGCTGAGCCAGAGAGCAAGCATGAAGATAGAATGCAATATGAATTTCTAGTGAATGGAGAGCCAGTGGTCCTTCACCTAGAAAGAAATAAAGGACTTTTTTCAGAAGATTACAGTGAAACTCATTATGACCCTGATGGCAGAGAAATTACAACAAGCCCTCCAGTTCAGAATCACTGTTATTATCATGGACACATTGAGAATGATGCTGACTCAACTGCAGTCATCAGTGCATGCAACGGCTTGAAAGGACAA…	12855.6
Opetolarius_SB0249_VEGF_01	ATGAACTTTCTGATCACTTGGATCCATTGGGGGTTGGCGGCGCTGCTTTATTTCCACAACGCCAAGGTGTTGCAGGCTGCTCCTGCCCAGGGGGATGGAGAGAGGCAACAAGGTGAAGTTATCCCATTTATGAAGGTCTATGAGCGCAGCGCCTGCAGGACAGTTGAGACCATGGTAGATATTTTCCAGGAGTATCCTGATGAGGTGGAATACATCTTCAAGCCGTCCTGTGTGGCCCTGATGAGATGTGGAGGATGCTGTAATGATGAAGCGCTAGAATGTGTGCCCACAGAGGTGTACAATGTCAGCATGGAGGTCATGAAACTCAAACACTTTCAGAGCCAGCATATACATCCGATGAGCTTCCTGCAGCACAGTCGATGTGAATGCAGACCAAGG…	127.067
Opetolarius_SB0249_WAP_01	ATGAGGACGCCCGGGAGAGGCAGCTGCCCCCTTCTCCTCTTCTCCCTGGTGGGTCTCCTCACGACCTGTGCTCAGGAGCCTGACACGGCTGGACAGAGCACCACAGCGGCCGCCGAGAAAGCCGGCACCTGTCCCCAGGCAGAGGCGGAGATGCCCAGTGGGAACTGCACGGAGGAATGCCAGTCCGACGCCGGCTGCCAGGAGAACCAGAAGTGCTGCCGGACAGGATGCCGGACTTCCTGCCAAATCCCAGACGAGAAACCCGGAGCCTGCCCAAATGTGGACGTGCCCATCCCGCCTCTGGGTCGTTGCCAAACCACATGTAAATCGGATTCAAGCTGTCCAGGGACGAAGAAATGCTGCAAAAATGGCTGCGGGTTTATGACTTGTGAAACGGCC…	665.197
Opetolarius_SB0249_WAP_02	ATGAAACCTTGGATTCTGCTTCTCCTTGTTGGTCTCCTCATTCTTTCAACTCAACAGACATCGGCAAAGACCAAAAGACATCCTTACCCAATAGTCAAACCGGGTGAGTGTCCCATGTTCAAAATCTCTCCTGACCAGCCGTGTGACCAAAACTGTCAGTCGGACTATAACTGCGAAGGGGATATGAAATGCTGCCCCAAGGGATGTGCCAGAGTCTGTTTCCCTCCAGTCAAACCGGGTGAGTGTCCCATGTTCAAAATCTCTCCTGACCAGCCGTGTGACCAAAACTGTCAGTGGGACAATAACTGCGAAGGGGATATGAAATGCTGCCCCAAGGGATGTGCCAGAGTCTGTTTCCCTCCAGGTGGCTCTCGCGCGGAATCGGGACCGGACTTCGCC…	177.737
Opetolarius_SB0507_DIPEP_01	ATGAAGACAGTAGTGAAGTGCTTATTAGGGCTTCTTGCACTTGGAGTTATCATTACAGCCATAGTTGTTCCAGTAGTTTTGCTAACCAGGGATGATTCCGATACCCGTAGAAAATTTTCTTTGGAGGATTATCTGAATAATGATTTTCAGTACAAAACATATAATGTGCGGTGGATGTCAGGTCATGAGTATGTCTACACAAATCAGAACAATGTTTTTCTGTACAACATTGATGATGGAAAAGAGTCTATGATCTTACCAAATAACACATTAGACAGTTACAATAGTTCTGAGGCAATATTGTCACCTGACAAAAAATTTGCTCTTCTGCAATACAATTATGAAAAGGTGTGGAGGCACTCATACACGGCATCATACCATATCTATGATCTAAGTAAC…	12
Opetolarius_SB0507_OHAN_01	ATGTCTCTTTCTGCTGGCTCCCAATTCAGTTTGAACTTCCTGCAAGCAAAGAAAGTCCTGCCAAAGCTCACAGGACTCTGTTGCATGCTCCTGTTCACACTATGCCTTTTTGCTGATCAAGAAAATGGTGGAAACGCTCAGGCTTCACCTCCTGGGAAATGGAAGAAAGCTCATGTGAAGTTTGACTCAAACACAGCATTTAATTCCCTGGTTGTGTCACCAAACAAGAAGACTGTGGAAAATAAGGGCGTACCCCAAGTTGTGCCAGACAATCCAGAGAGGTTCAATAGCAGCCCCTGTGTGCTGGGGTCTGCTGGGTTCCGATCAGGGAAATATTTCTTTGAAGTGAACTATGGAAGTCAAAGGGAATGGGCTGTTGGGGTGGCCGGGAAGTCTGTG…	39.8767
Opetolarius_SB0507_svLIPA_01	ATGTGGCTGCTAATAATTGCAGTGAGCTTGTTCCAAGGCCTGGTAAATTCATCAGTGCTTGAGAGAAGAAAAAGAGACGTGAATCCAGAAACCTCCATGAACATTAGTGAAATTATTTTATTCAGAAAATATCCCAGTGAGGAATATGAGGTGGTGACAGATGATGGATATTGCCTAAGTATTAATAGAATTCCTTATGGAAAAATAAGTCAGAAAACCAAGGAACAGAGACCAGTTGTGTTTCTGCAACATGGCTTTCTTGCTGATGGCAGTAACTGGGTGACCAACCTAGACTACAACAGCCTGGGTTTTGTGCTGGCTGATGCTGGTTTTGATGTTTGGTTAGGGAACAGCAGAGGAAACACTTGGTCCCGAAAACACATCAACTATACCGCAAAG…	35.5567
Opetolarius_SB0508_BDEF_01	ATGAAGATCCTTTATCTGCTCTTCGCATTGCTTTTCCTTGCATTCCTGTCTGAACCAGGTAATGCCCAGTCCTTGTGTCGTCATCGAAGAGGACACTGCTATCGCAATCGCTGTCCAACAAACACCAATTTTCAAGGGCAACTGGACTGTCCATGGGGATCGATATGCTGTACACCCCGCTATGGAAAATAA	0
Opetolarius_SB0508_BDEF_02	ATGAAGATCCTTTATCTGCTGTTTGCATTGCTTTTCCTTGCATTCCTGTTTGAACCAGGTAATGCCCAGGGAGTGTGTCGCCGTATAGGAGGATTCTGCTCTCCCCCTCCGTGTCCAGAGAATAAGATTAATAACATTAGCATTGGGCAACGGGACTGTCCAGAGGGATGGGTATGCTGTTTTCCCTACTAA	24.4
Opetolarius_SB0508_CNP_01	ATGTTCGCCTCCCGTCTGGCGGCCGGCGGGCTGCTCCTGCTGGCCCTGCTGGCTCTGGCCCTCGACGGGAAGCCGACGGCCCCGCAGCCGCTGCGCAAGGCGACGGCGGGCGGCACGACGGCGTTGCGGCGGGAGCTGACGGAGCAGCCGGAGGGGTTTTCGCGTCCCGCGGCTGGAGGAGGCGGCGGCCGCAGCGGCTCCAAAGCGGCCAATGCAGCCCCGACGTCGCCGAAGAGCAAAGCGGCGGCTGCAGCGGCGGCGGCGGCGCGGCTGATGCGGGATTTGCGCCCCGACAGCAAGCAGTCGCGGACGGCCTGGGGCCGGATGGTGCACCCCGAGCACCACGCGGGAGGCGGCGGCGGCGGCGGCGGAGGCGGAGGAGGCGGCGGAGCCTCGCGT…	5.62667
Opetolarius_SB0508_CNP_02	ATGTTCGCCTCCCGTCTGGCGGCCGGCGGGCTGCTCCTGCTGGCCCTGCTGGCTCTGGCCCTCGACGGGAAGCCGACGGCCCCGCAGCCGCTGCGCAAGGCGACGGCGGGCGGCACGACGGCGTTGCGGCGGGAGCTGACGGAGCAGCCGGAGGGGTTTTCGCGTCCCGCGGCTGGAGGAGGCGGCGGCCGCAGCGGCTCCAAAGCGGCCAATGCAGCCCCGACGTCGCCGAAGAGCAAAGCGGCGGCTGCAGCGGCGGCGGCGGCGCGGCTGATGCGGGATTTGCGCCCCGACAGCAAGCAGTCGCGGACGGCCTGGGGCCGGATGGTGCACCCCGAGCACCACGCGGGAGGCGGCGGCGGCGGCGGCGGCGGCGGCGGAGCCTCGCGTCGTCTGAAG…	176.9
Opetolarius_SB0508_CRISP_01	ATGATTGTCTTCATCTTGCTAAGTCTTGCTCTAGTGCTGCAACAGTCTTTTGGACTTGTTGATTTTAATTCTGAGTCACCCAGAAGACCAGAAATACAAAGTGTGATTGTTGACACGCACAATTCTTACAGAAGATCTGTCAGTCCAACTGCTAGCAACATGCTAAAAATGGAATGGTATCCTGAAGCTGCCGCAAATGCAGAACGTTGGGCGTATCAATGTTTTTATGATCACAGTGACAACTCTGAAAGAGTTATTGATGGAATACAATGTGGTGAAAATATATACATGTCAAGTAATCCCAGAGCATGGACAGAAATAATGCAGTTGTGGTATGATGAATACAAAAATTTCATCTTTGGTGTTGGAGCAAACCCATCAGGTTCTGTTATTGGCCAT…	258.853
Opetolarius_SB0508_CTL_01	ATGGGGCGATTCATCTTTGTGAGCCTGGGCTTGCTGGTCGTGGCTGTCTCCTTAAGGGGATCTGGAGCGGATTGTCCCTCTGGCTGGTCCTCCTATGATAAGTATTGTTACAAGGTCTTTGACGAACGCAAGAATTGGGACGAAGCAGAGAGGTTCTGCGTGGAGCAGAAGGCAGGCAGCCATCTGGCCTCCATCCTTAGCAGTGACGAAGGATCTTACGTGGCCAATCTGGCCTTCAAACATTTGAAGAACCCTTCTATGTGGATCGGACTGAGTAATATATGGAATGCGTGTAGCTGGCAGTGGAGTGACGGCTCCAGCCTCGGTTACAAAGCCTGGGTTGAAGGACCCGATTGTGTTATAATGCGGTTACAGCCAGGTTCTATCGAGTGGCACAGT…	24.6233
Opetolarius_SB0508_CTL_02	ATGGGGCGATTCATCTTTGTGAGCCTGGGCTTGCTGGTCGTGGCTGTCTCCCTAAGGGGATCTGGAGCTTGTTGTCCCTGCGGTTGGTCCTCCTATGATAAGTATTGCTACAAGGTCTTTGATAAACGCAAGAATTGGGACGATGCCGAGAGGTTCTGTATGGAGCAGGGAAAAGGCGGCCATCTGGCCTCTCTTGGAAGCATTGAAGAGGGAAAATTTGTGGGCAAACTCATCTTTGACCGATTAAAGAAACACCCGACCTATGTCTGGTTTGGACTGAGGGCTCAAGGCCAAGGACAGCAATGCAGCTCGAGGTGGAGTGACGGCTCCAGGATCGTTTATGAAAACTGGCATCCATTAATATCCAGAAAATGTCTTGTGTTGTCAGAATGGACGGGC…	32.89
Opetolarius_SB0508_CYS_01	ATGGTGCGCTCCCAGCTGCCGACCCCGGCTGCCCTCGGCCGGCTCTGCGCCCTCCTGATGCTGCTGCTGCTGCTGCCGCCCTCGGCGGTGCCGGCGACCATGCCCGGGGGCCTTTCCCCCAGATCCGTCACGAACCCGGAGGTGCGGGAAGCCGCCGCCTTCGCCGTGGAGGAATACAACGGCCGCAGCTCCAACGCCAACTATTTCAAGGAGTTGCGCGTTGTGGACGCGCAGTCCCAGGTAGTCGCGGGGGTGTTATATTATCTGACGATGGAGTTGGCGAAAACCAACTGTGAGAAGACCGCCGGCAAACCGAAGGTGTACAAAGAGATCCAGAACTGTGAACTCCCTCCAGGGGCTCAGCGGGAGAAACTAACTTGCCACTTCCAAGTCTGGAGT…	109.143
Opetolarius_SB0508_SVMP_01	ATGATCCAAGCTCTCTTGGTAACTATATGCTTAGCAGTTTTTCCATATCAAGGGAGCTCGATAATCCTGGAATCCGGGAATGTTAATGATTATGAAGTAGTGTATCCACAAAAAGTGCATGTATTGCCCAAAGGAGGACTTCAGCATGCTGAGCCAGAGACCGAGTATGAAGATAAAATGCAATATGAATTTCAAGTGAATGGAGCACCAGTGGTCCTTCACCTAGAAAGAAATAAAGGACTTTTTTCAGAAGATTACAGTGAAACTCATTATGCCCCTGATGGCAGAGAAATTACAACAAACCCTCTGGTTCAGAATCACTGTTATTATCATGGACACATCCAGAATGAAGCTGACTCAACCGCAGTCATCAGTGCATGTGATGGCTTGAAAGGACAA…	149.237
Opetolarius_SB0508_SVMP_02	ATGATCCAAGCTCTCTTGATAACTATATGCTTAGTGGTTTTTCCATATCAAGGGAGCTCCATAATCCTGGAATCCGGGAATGTTAATGATTATGAAGTAGTGTATCCACAAAAAGTGTATGCATTGCCCAAAGGAGGACTTCAATATGTTGAGCCAGAGACCGAGTATGAAGATACAATGCAATATGAATTTCAAGTGAATGGAGCACCAGTGGTCCTTCACCTAGAAAGAAATAAGGGACTTTTTTCGGAAGATTACAGTGAAACTCATTATTCCCCTGATGGCAGAGAAATTACAACAAGCCCTCTGGTTCAGAATCACTGCTATTATCATGGACACATCCAGAATGAAGCTGACTCAACTGCAGTCATCAGTGCATGTGATGGCTTGAAAGGACAA…	82.2967
Opetolarius_SB0508_SVMP_03	ATGATCCAAGCTCTCTTGATAACTATATGCTTAGTGGTTTTTCCATATCAAGGGAGCTCCATAATCCTGGAATCCGGGAATGTTAATGATTATGAAGTAGTGTATCCACAAAAAGTGCATGCATTGCCCAAAGAAGGATTTCAGCATGCTGAGCCAGAGAGCAAGCATGAAGATACAATGCAATATGAATTTCTAGTGAATGGAGAGCCAGTTGTCCTTCATCTAGAAAGAAATAAAGGACTTTTTTCAGAAGATTACAGTGAAACTCATTATGACCCTGATGGCAGAGAAATTACAACAAGCCCTCCAGTTCAGAATCACTGTTATTATCATGGACACATTAAGAATGATGCTGACTCAACTGCAGTCATCAGTGCATGCAACGGCTTGAAAGGACAA…	111.117
Opetolarius_SB0508_SVMP_04	ATGATCCATGTTCTCTTGGTAACTATATACTTAGTGGTTTTTCCATATCAAGGGAGCTCAACAATCCTGAAATCTGGAAAAGTTAAAAATTATGAAGTAGTATATCCACAAAAAGTCCTTGCATTGACCACAAGAGGAACTGAGTGGCGTGAGAAAAAGAACAAATATGAAGATACCATGAAATATGAATTTAAAGTGAATGGAGAGCCAGTGGTCCTTAACCTAGAAAAAAATAAACAACTTTTTTGCAAAGATTACACTGAGACTCATTATTCCCCTGATGGCAGAGAAATTACAACAAACCCCCAAGTCGAGGATCACTGCTATTATCATGGTTACATTCAGAATGATGCCGACTCAACTGCAGTCATCAGTGCATGCGACGGCTTGAATGGGTAC…	886.667

## Sheet: Ooccipitalis_Toxins
Sequence name and annotation	Nucleotide sequence (CDS)	Transcripts per Million (TPM)	Back to index
Ooccipitalis_SB0558_CYS_01	ATGGTGCGCTCCCAGCTGCCGACCCCGGCTCCCTTCGGCCGCCTCTGCGCCCTCCTGACGCTGCTGCTGCTGCCGCCCTCGGCGGTGCCGGCGATGATGCCCGGGGGCCTTTCCCCCAGATCCGTCACGGACCCGGAGGTGCAGAAAGCCGCCGCCTTCGCCGTGGAGGAATACAACGGGCGCAGCTCCAACGCCAACTATTTCAAGGAGTTGCGCCTTGTGGACGCGCAGTCCCAGGTAGTCGCGGGGGTGTTATATTATCTGACGATGGAGTTGGCGAAAACCAACTGTGAGAAGACCGCCGGCAAACTGAAGGTGTACAAAGAGATCCAGGACTGTGAACTCCATCCAGGGGCTCAGCGGGAGAAACTAACTTGCCACTTCCAAGTCTGGAGTCGT…	N/A
Ooccipitalis_SB0558_PLA2-IIE_01	ATGGCCCGTCCGCTCAGTGGCAGCAGCCTCGTCCTCCTCCTCCTCTGTGGTCTGGTCTTTGCCAGCGCCCACTTGATCCAGTTTGGAAGGATCATCGAACACTTGACCGGAAAACCCGCCCTCATCTACAACGGCTATGGCTGCTACTGTGGACTGGGGGGCTCTCGGCAGCCGGTGGACGCGACTGACTGGTGTTGCCGAGTTCACGACTGCTGCTATCAGGCCCTGTCGCTCCATCACTGCAAACCCAAATTGGAGAAATATTCCTACTCCATTGGAAAAGACATCGTCACTTGTGGTGGGGAAACAGAATGCCAGAGGCAAACCTGCGAGTGTGACAAAGCAGCAACCCTGTGTTTCCGCCGTTCGGCGTTTCAGAAGCGATACATCAGCTACCCA…	N/A
Ooccipitalis_SB0558_svLIPA_01	ATGTGGCTGCTAATAATTGCAGTGAGCTTGTTCCAAGGCCTGGTAAATTCATCAGTGCTTGAGAGAAGAAAAAGAGACGTGAATCCAGAAACCTCCATGAACATTAGTGAAATTATTTTATTCAGAGGATATCCCAGTGAGGAATATGAGGTGGTGACAGATGATGGATATTACCTAAGTATTAATAGAATTCCTTATGGAAAAATAAGTCAACAAACCAAGGAACGGAGACCAGTTGTGTTTCTGCAACATGGCTTTCTTGCTGATGGCAGTAACTGGGTGACCAACCTAGACTACAACAGCCTGGGTTTTGTGCTGGCTGATGCTGGTTTTGATGTTTGGTTAGGGAACAGCAGGGGAAACACTTGGTCCCGAAAACACATCAAGTATACCCCAGAG…	N/A
Ooccipitalis_SB0558_OHAN_01	ATGTCTCTTTCTGCTGGCTCCCAATTCAGTTTGAACTTCCTGCAAGCAAAGAAAGTCCTGCCAAAGCTCACAGGACTCTGTTGCATGCTCCTGTTCACACTATGCCTTTTTGCTGATCAAGAAAATGGTGGAAACGCTCAGGGTTCACCTCTTGGGAAATGGAAGAAAGCTCATGTGAAGTTTGACTCAAACACAGCATTTAATTCCCTGGTTGTGTCACCAAACAAGAAGACTGTGGAAAATAAGGGCGTACCCCAAGTTGTGCCAGACAATCCAGAGAGATTCAATAGCAGCCCCTGTGTGCTGGGGTCTCCTGGGTTCCGATCAGGGAAACATTTCTTTGAAGTGAAGTATGGGAATCAAAGGGAATGGGCTGTTGGGGTGGCCGGGAAGTCTGTG…	N/A
Ooccipitalis_SB0558_CTL_01	ATGCTTCTCATCACTTGCTTCATCTTTGGTCTCCTGGGCAGCCTTACCTGGGCAGGTCCTCATGCCCGAACAGCCTGTCCTCGTGGCACCTTTGCCTATAAAGACCGAAGCGAGTGGCATTGCTACAAGTTCTATGAAGATGAGCTCACCTTTGAAGAGGCTGAGGTACAGTGTCAGTTCAGATGGAAAGGTCATTTAGCATCTTTCAGCTCGGACAAGCAGACAAAAATCCTTGGTGCCTATGTCACTAAAGAAAATATGGAGAGTTATTTTGTTTGGATTGGGCTCCGACGAAATGCAGGGTCCAGTATGTCTACTGGATGGCGCTGGGTTGATGGATCACCATCCAGGTACAGAAAATGGCGCAAAACTGAACCCAACGGCAGTCACGAGTATTGT…	N/A
Ooccipitalis_SB0558_WAP_01	ATGAGGACGCCCGGGAGAGGCAGCTGCCCCCTTCTCCTCTTCTCCCTGGTGGGTCTCCTCACGACCTGTGCTCAGGAGCCTGACACGGCTGGACAGAGCACCACAGCGGCCGCCGAGAAAGCCGGCACCTGTCCCCAGGCAGAGGCGGAGATGCCCAGTGGGAACTGCACGGAGGCGTGCCAGTCCGACGCCGGCTGCCAGGAGAACCAGAAGTGCTGCCGGACAGGATGCCGGACTTCCTGCCAAATCCCAGACGAGAAACCCGGAGCCTGCCCAAATGTGGACGTGCCCATCCCGCCTCTGGGTCGTTGCCAAACCACCTGTAAATCGGATTCAAGCTGTCCAGGGACGAAGAAATGCTGCAAAAATGGCTGCGGGTTTATGACTTGTGAAACGGCC…	N/A
Ooccipitalis_SB0558_DIPEP_01	ATGAAGACGGTAGTGAAGTGCTTATTAGGGCTTCTTGCACTTGGAGTTATCATTACAGCCATAGTTGTTCCAGTAGTTTTGCTAACCAGGGATGATTCCGATACCCGTAGAAAATTTTCTTTGGAGGATTATCTGAATAATGATTTTCAGTACAAAACATATAATGTGCGGTGGATGTCAGGTCATGAGTATGTCTACACAAATCAGAACAATGTTTTTCTGTACAACATTGATGATGGAAAAGAGTCTATGATCTTACCAAATAACACATTAGGCAGTTACAATAGTTCTGAGGCAATATTGTCACCTGACAAAAAATTTGCTCTTCTGCAATACAATTATGAAAAGGTGTGGAGGCACTCATACACGGCATCATACCATATCTATGATCTAAATAGC…	N/A
This sample had expression levels too low and only one individual. Therefore it was not considered in the expression analyses. However the assembled PLA2-IIE transcript passed all curation filters so it was included into the phylogenetic analyses.

## Sheet: Otrigeminus_Toxins
Sequence name and annotation	Nucleotide sequence (CDS)	Transcripts per Million (TPM)	Back to index
Otrigeminus_SB0238_CNP_01	ATGTTCGCCTCCCGTCTGGCGGCCGGCGGGCTGCTCCTGCTGGCCCTGCTGGCTCTGGCCCTCGACGGGAAGCCGGCGCCCCCGCAGCCGCTGCACAAGGTTCCGGCGGGCGGCACGACGGCGTTGCGGCGGGAGCTGACGGAGCAGCCGGAGGGGTCGTCGGGTCCCGCGGCTGGAGGAGGAGGAGGCGGAGGCAGCGGCCGCAGCGGCTCCAAGGCGGCCAATGCAGCCCCGACGTCGCCGAAGAGCAAAGCGGCGGCGGCGGCGGCGGCGGGGCGGCTGATGCGGGATTTGCGCCCCGACAGCAAGCAGTCGCGGACGGCCTGGGGCCGGATGGTGCACCCCGAGCACCACGCGGGAGGCGGCGGCGGAGGCGGCGGAGGCGGCGGCGGAGGCGGC…	5020.25
Otrigeminus_SB0238_CNP_02	ATGTTCGCCTCCCGTCTGGCGGCCGGCGGGCTGCTCCTGCTGGCCCTGCTGGCTCTGGCCCTCGACGGGAAGCCGGCGCCCCCGCAGCCGCTGCACAAGGTTCCGGCGGGCGGCACGACGGCGTTGCGGCGGGAGCTGACGGAGCAGCCGGAGGGGTCGTCGGGTCCCGCGGCTGGAGGAGGAGGAGGCGGAGGCAGCGGCCGCAGCGGCTCCAAGGCGGCCAATGCAGCCCCGACGTCGCCGAAGAGCAAAGCGGCGGCGGCGGCGGCGGCGGGGCGGCTGATGCGGGATTTGCGCCCCGACAGCAAGCAGTCGCGGACGGCCTGGGGCCGGATGGTGCACCCCGAGCACCACGCGGGAGGCGGCGGAGGCGGCGGCGGAGGCGGCTCGCGTCGTCTG…	19513.2
Otrigeminus_SB0238_CTL_01	ATGGAGCGATTCATCTTTGGAGTCTTGCTGGTTGTGGCCCTCTCCCTAAGTGGAACTGGAGCTGATCCCCAATGTCCCTTCGGTTGGTTCTCCTATAATGGGCATTGCTACAAAGTCTTCAAACAATTCAAAAGCTGGAACAATGCAGAGATGTTCTGCAGGCAACAGGAGGAAGGGGGCCACCTCACCTCCATCCTAAGCTACGGAGAGGCAGCTTTCGTGGCCAGGGTGGTCTCCCACCAAGTCTTGCTTCTAAATGTCTGGATCGGACTGAGTGCTTTACGGAAACAACGCATCTGGAGGTGGAGTGATGGCTCCAGCTTCCGCTACAAATCCTGGGCACGAGGAGAACCCAACAACTTTCTTTGGAACGAGTACTGTGTTACGCTGTCAGGCCTG…	325.227
Otrigeminus_SB0238_CTL_02	ATGGGGCGATTCATCTTTGTGAGCCTGGGCTTGCTGGTCGTGGCTGTCTCCCTAAGGGGATCTGGAGCTTGCTGTCCCTGCGGTTGGTCCTCCTATGATAAGTATTGCTACAAGGTCTTTGATAAACGCAAGAATTGGGACAATGCCGAGAGGTTCTGCATGGAGCAGGGAAAAGGCGGCCATCTGGCCTCTCTCGGAAGCATTGAAGAGGGAAAATTTGTGGGCAAACTCATCTTTGACAGATTAAAGAAACATCCAACCTATGTCTGGGTTGGACTGAGGGCTCAAGGCCAAGGACAGCAATGCAGCTCGAGGTGGAGTGACGGCTCCAGGATCGTTTATGAAAACTGGCATCCATTAATATCCAGAAAATGTCTTGTGTTGTCAGAATGGACGGAC…	3982.91
Otrigeminus_SB0238_CTL_03	ATGGGGCGATTCATCTTTGTGAGTCTCGGATTACTGGTCCTGGCTTTTTCCCTGAGTGGAATTGGAGCTGATCAACAGTGTCCCTCTGGTTGGTTCTCCCACAATGTGTCTTGCTACAAGCTCTTCAGCGATTGGAAGACCTGGGACGAAGCGCAGAGGGTCTGCATGGAAGACCAAGAAAACGGCCAACTCGCTTCCATCAAAGATCCTGAAGAGTCAGTGAAGTTGTCTGACGAGATCTTCAAACTATGGCGTATCCTTGATGTCTGGATTGGATTGAGGCTTTCAAAGAGAAAAGGCCTCTGGGAGTGGAGTGATGGCTCCAACGTGACCTTCACAGGCTGGGAAGAAGGAGAACCCAACAACCAATGGAATAATGAGTTCTGTGCTGTACTGACA…	298.603
Otrigeminus_SB0238_CTL_04	ATGGGGCGATTCATCTTTGTGAGTCTCGGCTTGCTGGTTCTGGCTTTCTCCCTGAGTGGAATTGGAGCTGATCAACAGTGTCCCTCTGGTTGGTTCTCCCACAATGTGTCTTGCTACAAACTCTTCAGCGATTGGAAGACCTGGGACGAAGCACAGAGGGTCTGCATGGAAGAGCAGGAAAACGGCCAACTCGCCTCCATCAAAGATCTGGAAGAGTCAGTGAAGTTGTCTGACGAGATCTTCAAACTATGGCGTATCTTTGATGTCTGGATTGGAATGAGGCTTTCAAAGAGAAAAGGCAACTGGGAGTGGAGTGATGGCTCCAACGTGACCTTCACAGGCTGGGAAGAAGGAGAACCCAACAACCAATGGAATAATGAGTTCTGTGCTGTGCTGACA…	80.0867
Otrigeminus_SB0238_CTL_05	ATGGGGCGATTCATTTTTGTGAGCTTCGGCTTGCTGGTCGTGGCCCTCTCCCTGAGTGGAGCTGGAGCTGATCACCACTGTCCACCCGGCTGGTCCTCCTTTAATGAGTTTTGCTACAAGGTCTGCAATAGATCAGTGACCTGGGACGCGGCAGAGAGATCCTGCCAGCGAGACCAGAAATACAGCCACCTCGCCTCCATCCATAGCAAGCAAGAGGCAGCGTTCCTGGTCATCTTAGCCTCCTATGGGGCCAGCCCCAAGTCCAGTGTCTGGATCGGACTGAGCGATTTACAGAAAAAAAGTTCCTGGCAATGGACTGATGGCTCCCGCCTCAGCTACAAGTCCTGGATGCCAGGAGCCCCCAACAACCATAGAAACATAGAGTATTGTGTTGTGATG…	604.473
Otrigeminus_SB0238_CTL_06	ATGGAGCGATTCATCTTTGGAGTCTTGCTGGTTGTGGCCCTCTCCCTAAGTGGAACTGGAGCTGATCCCCAATGTCCCTTCGGTTGGTTCTCCTATAATGGGCATTGCTACAAAGTCTTCAAACAATTCAAAAGCTGGAACAATGCAGAGATGTTCTGCAGGCAACAGGAGGAAGGGGGCCACCTCACCTCCATCCTAAGCTACGGAGAGGCAGCTTTCGTGGCCAGGGTGGTCTCCCACCAAGTCTTGCTTCTAAATGTCTGGATCGGACTGAGTGCTCCACGGAAACAACGCATCTGGAGGTGGAGTGATGGCTCCAGCTTCCGCTACAAATCCTGGGCACGAGGAGAACCCAACAACTTCCTTTGGAACGAGTACTGTGTTACGCTGTCGAGCCTG…	554.597
Otrigeminus_SB0238_CTL_07	ATGGGGCGATTCATCTTTGTGAGCCTGGGCTTGCTGGTCGTGGCTGTCTCCCTAAGGGGCTCTGGAGCGGATTGTCCCTCTGGCTGGTCCTCCTATGATAAGTATTGTTACAAGGTCTTTGATGAACGCAAGAATTGGGACGAAGCAGAGAGGTTCTGCACGGAGCAGAAGACAGGCAGCCATCTGGCCTCCATCCTTAGCAGTGAAGAAGGGTCTTACGTGGCCAATCTGGCCTTCAAAAGTTTGAAGAACCCTTCCATGTGGATCGGACTGAGTAATATATGGAATGCCTGCAGCTGGCAGTGGAGTGATGGCTCCAGCCTGGGTTACAAAGCCTGGGTTGAAGGACCCGATTGTGTTATAATGCGTTTACAGCCAGGTTCTATCGAGTGGCACAGT…	3784.55
Otrigeminus_SB0238_CYS_01	ATGGTGCGCTCCCAGCTGCCGACCCCGGCTGCCCTCGGCCTGCTCTGCGCCCTCCTGCTGCTGCTGCTGCCGCCCTCGGCGGTGCCGGCGTCGATGCCCGGGGGCCTTTCCCCCCGATCCGTCACCGACCCGGAGGTGCAGGAAGCCGCCGCCTTCGCCCTGGAGGAATACAACGGGCGCAGCTCCAACGCCAACTATTTCAAGGAGTTGCGCGTGGTGGACGCGCAGTCCCAGGTAGTCGCGGGGGTGTTATATTATCTGACGATGGAGTTGGCGAAAACCAACTGCGAGAAGACCGCCGGCAAACGGAAGGCGTACAGAGAGATCCAGAACTGTGGACTCCCTCCAGGGGCTCAGCGGGAGAAACTAACTTGCCACTTCCAAGTCTGGAGTCGTCCT…	122.563
Otrigeminus_SB0238_CYS_02	ATGGTGCACTCCCAGCTGCCGACCCCGGCTGCCCTCGGCCTGCTCTGCGCCCTCCTGATGCTGCTGCTGCCGCCCTCGGCGGTGCCGGCGTCGATGCCCGGGGGCCTTTCCCCCAGATCCGTCACCGACCCGGAGGTGCAGGAAGCCGCCGCCTTCGCCGTGGAGGAATACAACGGGCGCAGCTCCAACGCCAACTATTTCAAGGAGTTGCGCGTGGTGGACGCGCAGTCCCAGGTAGTCGCGGGGGTGTTATATTATCTGACGATGGAGTTGGCGAAAACCAACTGCGAGAAGACCGCCGGCAAACGGAAGGTGTACAAAGAGATCCAGAACTGTGGACTCCCTCCAGGGGCTCAGCGGGAGAAACTAACTTGCCACTTCCAAGTCTGGAGTCGTCCT…	25.8267
Otrigeminus_SB0238_DIPEP_01	ATGAAGACAGTAGTGAAGTGCTTATTAGGCCTTCTTGCACTTGGAGTTATCATTACAGCCATAGTTGTTCCAGTAGTTTTGCTAACCAGGGATGATTCCGATACCCGTAGAAAATTTTCTTTGGAGGATTATCTGAATAATGATTTTCAGTACAAAACATATAATGTGCGGTGGATGCCAGGTCATGAGTATGTCTACACAAATCAGAACAATGTTTTTCTGTACAACATTGATGATGGAAAAGAGTCTATGATCTTACCAAATAACACATTAGACAGTTACAATAGTTCTGAGGCAATATTGTCACCTGACAAAAAATTTGCTCTTCTGCAATACAATTATGAAAAGGTGTGGAGGCACTCATACACGGCATCATACCATATCTATGATCTAAATAAA…	13.8533
Otrigeminus_SB0238_iPLA2_01	ATGAAGTATCTTCTTTTGTTCACTGCTTTGATAACTACAGCAACTGCTGCTGACCTGGTCTGCCAATGTTCTGCGCCAACGTCTGGACCAGAGTGCAAAGACAATACTTGTACTATCCCAAAGGGACAATGTTATTTATCCGAGCGGCAAACTGCTACCGAGCAAGATAAGCCAGTCAGTGTAGTAAATAAAGGCTGCCAGGAAGAAAAAGATACTACTGTCTGCAAGAACAAAGGGGTTGTGTTCATTTCGACTGAGAATGTTTTTTATCTGCTGGACAGTGTTCAATGCTGTAATGATACAAATGAATGCAACAAAGATCTCGTAGACGTTTCAAAGCTTAACAAGACCTTTTCCAGCAAAAAGCTGGTTTGTCCATCATGCTTTGCTTTGGGTAAG…	46.42
Otrigeminus_SB0238_PLA2-IIE_01	ATGGCCCGTCCGCTCAGTGGCATCAGCCTCGTCCTCCTCCTCTGTGGTCTGGTCTTTACCAGCGCCAATTTGGCCCAGTTTGCAAAGTTCATCGAAGGCAAGACCGGGAGACCCTTTGAGGTCTACCTCGACTATGGCTGCTACTGTGGACTGGGGGGCTCTCGGCAGCCGGTGGACGCGACTGACTGGTGTTGCCAAGCTCACGACTGCTGTTATGGGAAGGTGTCGAACGATCAGTGCGAACCCAAATTGGCAACATATTCCTACACCCTTGAAAAAGACACCATCACTTGTGGTGGGGAAACAGAATGCCAGAGGCAAACCTGCGAGTGTGACAAAGCAGCAGCACTGTGTTTCGCCGCTCGGAGTTTGACAAAAAAATTCATCATCTACCCAAAT…	430.547
Otrigeminus_SB0238_PLB_01	ATGGTCCGCTGCGGCAGCGCCTCCTCCTCCTCCTCGGACAATCGCCGCCTGAGATGCTGGAGCTGGTACTGGGGGGGACTTTTACTTCTCTGGGCCGTGGCAGAAACTCGAGCAGATCTCCACTATGCTACTGTATATTGGTTGGAAGCTGAAAAATCTTTCCATGTTAGGGATGTATTAGACAGGAATGGCGATGCTTATGGCTATTACAATGACACTGTACAATCTACTGGATGGGGGATACTTGAGATCAAAGCAGGCTATGGTAACCAGCCCGTAAGCAATGAAATACTCATGTACGCTGCAGGTTTCTTGGAAGGCTACCTCACTGCTTCACATATGAGTGACCATGTTGCAAATCTGTATGATCATCTGATTAAGAATGCCACCATTGAACAA…	529.923
Otrigeminus_SB0238_SVMP_01	ATGTTCCAAGCTCTCTTGGTAACTATATGCTTAGCAGTTTTTCCATATCAAGGGAGCTCGATAATCCTGGAATCCGGGAATGTTAATGATTATGAAGTAGTGTATCCACAAAAAGTGCATGTATTGCCCAAAGGAGGACTTCAATATGTTGAGCCAGAGACCGAGCATGAAGATACAATGCAATATGAATTTCAAGTGAATGGAGAGCCAGTGGTCCTTCACCTAGAAAGAAATAAAGGACTTTTTTCAGAAGATTATAGTGAAACTCATTATGACCCTGATGGCAGAGAAATTACAACAAGCCCTCCGGTTCAGAATCACTGTTATTATCATGGACACATCCAGAATGAAGCTGACTCAACTGCAGTTATCAGTGCATGTGATGGCTTGAAAGGACAG…	26248.1
Otrigeminus_SB0238_SVMP_02	ATGATCCAAGCTCTCTTGGTAACTATATGCTTAGTGGTTTTTCCATATCAAGGGAGCTCGATAATCCTGGAATCCGGGAATGTTAATGATTATGAAGTAGTGTATCCACAAAAAGTGCATGTATTGCCCAAAGAAGGATTTCAGCAGGCTGAGGCAGAGAGCAAGCATGAAGATACAATGCAATATGAATTTCTAGTGAATGGAGAGCCAGTGGTCCTTCACCTAGAAAGAAATAAGGGACTTTTTTCAGAAGATTACAGTGAGACTCATTATGCCCCTGATGGCAGAGAAATTACAACAAGCCCTCCAGTTCAGAATCACTGTTATTATCATGGACGCATTGAGAATGATGCTGACTCAACTGCAGTCATCAGTGCATGCAACGGCTTGAAAGGACAA…	21385.2
Otrigeminus_SB0238_SVMP_03	ATGATCCAAGCTCTCTTGATAACTATATGCTTAGTGGTTTTTCCCTATCAAGGGAGCTCAATAATCCTGGAATCCGGGAATGTTAATGATTATGAAGTAGTGTATCCACAAAAAGTGCTTGCATTGCCCAAAGGAGGACTTCAATATGTTGAGCCAGAGAGCAAGCATGAAGATACAATGCAATATGAATTTCTAGTGAATGGAGAGCCAGTGGTCCTTCATCTTGAAAGAAATAAGGGACTTTTTTCGGAAGATTACAGTGAAACTCATTATGCCCCTGATGGCAGAGAAATTACAACAAGCCCTCCAGTTCAGAATCACTGTTATTATCATGGACACATCCAGAATGAAGCTGACTCAACTGCAGTCATCAGTGCATGTGATGGCTTGAAAGGACAA…	12894.3
Otrigeminus_SB0238_SVMP_04	ATGATCCAAGCTCTCTTGATAACTATATGCTTAGGGGTTTTTCCATATCAAGGGAGCTCCATAATCCTGGAATCGGGGAATGTTAATGATTATGAAGTAGTGTATCCACAAAAAGTGCCTGCATTGCCCAAAGGAGGACTTCAGCATGCTGAGCCAGAGACCAAGTATGAAGATACAATGCAATATGAATTTCAAGTGAATGGAGAGCCAGTGGTCCTTCACCTAGAAAGAAATAAAGGACTTTTTTCAGAAGATTACAGTGAAACTCATTATGCCCCTGATGGCAGAGAAATTACAACAAGCCCTCCAGTTCAGAATCACTGTTATTATCATGGACACATCCAGAATGAAGCTGACTCAACTGCAGTTATCAGTGCATGTGATGGCTTGAAAGGACAA…	2502.34
Otrigeminus_SB0238_SVMP_05	ATGATCCAAGCTCTCTTGGTAACTATATGCTTAGTGGTTTTTCCATATCAAGGGAGCTCAACAATCCTGAAATCTGGAAAAGTTAAAAATTATGAAGTAGTATATCCACAAAAAGTCCTTGCATTGACCACAAGAGGAACTGAGTGGCGTAAGGAAAAGAACAAATATGAAGATACCATGAAATATGAATTTAAAGTGAATGGAGAGCCAGTGGTCCTTAACCTAGAAAAAAATAAACAACTTTTTTGCAAAGATTACACCGAGACTCATTATTCCCCTGATGGCAGAGAAATTACAACAAACCCCCAGGTCGAGGATCACTGCTATTATCATGGTTACATTCAGAATGATGCTGACTCAACTGCAGTCATCAGTGCATGTGACGGCTTGAATGGGTAT…	1347.12
Otrigeminus_SB0238_SVMP_06	ATGATCCAAGCTCTCTTGATAACTATATGCTTAGGGGTTTTTCCATATCAAGGGAACTCCATAATCCTGGAATCCGGGAATGTTAATGATTATGAAGTAGTGTATCCACAAAAAGTGCCTGCACTGCCCAAAGGAGGACTTCAGCATGCTGAGCCAGAGACCAAGTATGAAGATACAATGCAATATGAATTTCAAGTGAATGGAGAGCCAGTGGTCCTTCACCTAGAAAGAAATAAAGGACTTTTTTCAGAAGATTACAGTGAGACTCATTATGCCCCTGATGGCAGAGAAATTACAACAAGCCCTCCAGTTCAGAATCACTGTTATTATCATGGACGCATTGAGAATGATGCTGACTCAACTGCAGTCATCAGTGCATGTGATGGCTTGAAAGGACAA…	3844.33
Otrigeminus_SB0238_SVSP_01	ATGGCACTGATCAGAGTGCTAGCAAACCTTCTGATACTGTGCCTTTCTTACGCAAGAACCCCTCCTGATCGGATCATTGGAGGCGTTGAATGTAACAAAAGTGAACATCGCTCCCTTGTACTCTTGTACAACTCTGCAGGGTTTTTCTGCTCTGGGACCTTGCTTAACCACGAATGGGTGCTCACCGCTGCACACTGCAACAGGGAAAATATCCAGATAAAGCTTGGTGTGCATAACTTACATGTACCCAATGAGGATGAGCAGATCAGAGTCCCGAAGGAGAAGCTGTGTTGTCTCAGTACCAAGAACTGTACCCAATGGAACCAGGACATCATGTTAATCAGGCTGAACAGTTCTGTTAATAATAGTACACACATCGCACCGCTCAGCTTGCCCTCC…	5.85333
Otrigeminus_SB0238_WAP_01	ATGAGGACGCCCGGGAGAGGCAGCTGCCCCCTTCTCCTCTTCTCCCTGGTGGGTCTCCTCGCGACCTGTGCTCAGGAGCCCGACACGGCTGGACAGAGCACCACAGCAGCCGCCGAGAAAGCCGGCACCTGTCCCCAGGCGGAGGCGGAGATGCCCAGTGGCAACTGCACGGAGGCGTGCCAGTCCGACGCCGGCTGCCAGGAGAACCAGAAGTGCTGCCGGACAGGATGCCGGACTTCCTGCCAAATCCCAGACGAGAAACCCGGAGCCTGCCCAAATGTGGACGTGCCCATCCCGCCTCTGGGCCGTTGCCAAACCACGTGTAAATCGGATTCAAGCTGCCCAGGGACGAAGAAATGCTGCAAAAACGGCTGCGGGTTCATGACTTGTGAGACGGCC…	108.763
Otrigeminus_SB0366_CNP_01	ATGTTCGCCTCCCGTCTGGCGGCCGGCGGGCTGCTCCTGCTGGCCCTGCTGGCTCTGGCCCTCGACGGGAAGCCGGCGCCCCCGCAGCCGCTGCACAAGGCTCCGGCGGGCGGCACGACGGCGTTGCGGCGGGAGCTGACGGAGCAGCCGGAAGGGTCGTCGGGTCCCGCGGCTGGAGGAGGAGGAGGCGGAGGCGGCGGCCGCAGCAGCGGCTCCAAAGCGGCCAATGCAGCCCCGACGTCGCCGAAGAGCAAAGCGGCGGCGGCGGCGGCGGCGGGGCGGCTGATGCGGGATTTGCGCCCCGACAGCAAGCAGTCGCGGACGGCCTGGGGCCGGATGGTGCACCCCGAGCACCACGCGGGAGGCGGCGGCGGCGGCGGCGGAGGCGGCGGCGGCGGC…	15615
Otrigeminus_SB0366_CRISP_01	ATGATTGTCTTCATCTTGCTAAGTCTTGCTGTAGTGCTGCAACAGTCTTTTGGACTTGTTGATTTTAATTCTGAGTCACCCAGAAAACCAGAAATACAAAGGGTGATTGTTGACACGCACAATTCTTACAGAAGATCTGTCAGTCCAACTGCTAGCAACATGCTAAGAATGGAATGGTATCCTGAAGCTGCTGCAAATGCAGAACGTTGGGCGTATCAATGTTTTTATGATCACAGTCAAAACTCTGAAAGAGTTATTGATGGAATACAATGTGGTGAAAATATATACATGTCAACTAATCCCAGAGCATGGACTGAAATAATGCAGTTGTGGTATGATGAATACAAAAATTTCATCTTTGGCGTTGGAGCAAACCCACCAAATTCTGTTATTGGCCAT…	204082
Otrigeminus_SB0366_CTL_01	ATGGGGCGATTCATCTTTGTGAGCCTGGGCTTGCTGGTCGTGGCTGTCTCCCTAAGGGGCTCTGGAGCGGATTGTCCCTCTGGCTGGTCCTCCTATGATAAGTATTGTTACAAGGTCTTTGATGAACGCAAGAATTGGGACGAAGCAGAGAGGTTCTGCACGGAGCAGAAGACAGGCAGCCATCTGGCCTCCATCCTTAGCAGTGAAGAAGGGTCTTACGTGGCCAATCTGGCCTTCAAAAGTTTGAAGAACCCTTCTATGTGGATCGGACTGAGTAATATATGGAATGCCTGCAGCTGGCAGTGGAGCGATGGCTCCAGCCTGGGTTACAAAGCCTGGGTTGAAGGACCCGATTGTGTTATAATGCGTTTACAGCCAGGTTCTATCGAGTGGCACAGT…	7052.73
Otrigeminus_SB0366_CTL_02	ATGGGGCGATTCATCTTTGTGAGCCTGGGCTTGCTGGTCGTGGCTGTCTCCCTAAGGGGATCTGGAGCTTGCTGTCCCTGCGGTTGGTCCTCCTATGATAAGTATTGCTACAAGGTCTTTGATAAACGCAAGAATTGGGACGATGCCGAGAGGTTCTGCATGGAGCAGGGGAAAGGCGGCCATCTGGCCTCTCTCGGAAGCATTGAAGAGGGAAAATTTGTGGGCAAACTCATCTTTGACAGATTAAAGAAACACCCGACCTATGTCTGGGTTGGACTGAGGGCTCAAGGCCAAGGACAGCAATGCAGCTCGAGGTGGAGTGACGGCTCCAGGATCGTTTATGAAAACTGGCATCCATTAATATCCAGAAAATGTCTTGTGTTGTCAGAATGGACGGAC…	5773.32
Otrigeminus_SB0366_CTL_03	ATGGGGCGATGCATCTTTGTGAGCTTCGGCTTGCTGGTCCTGGCCCTCTCCTTGAGTGGAGCTGGAGCTGATCACCACTGCCCACCCGGCTGGTCCTCCTTTAATGAGTTTTGCTACAAGGTCTTCAATAGATCAGTGACCTGGGACGTGGCAGAGAGATCCTGCCAGCGAGAGCAGAAATACAGCCACCTCGCCTCCATCCATAGCAAGCAAGAGGCAGCATTCGTGGTCCTGTTAGCCTCCTATGGGGCCAGCCCCAAGTGCAGTGTCTGGATCGGACTGAGCGATCTACAGAAAAAAAGTTCCTGGCAATGGACTGATGGCTCCCGCCTCAGCTACAAGTCCTGGATGCCAGGAGCCCCCAACAACCATAGAAACATAGAGTATTGTGTTGTGATG…	3264.02
Otrigeminus_SB0366_CTL_04	ATGGGGCAATTCATCTTTCTGAGTCTCGGATTACTGGTCCTGGCTTTTTCCCTGAGTGGAATTGGAGCTGATCAACAGTGTCCCTCTGGTTGGTTCTCCCACAATGTGTCTTGCTACAAGCTCTTCAGCGATTGGAAGACCTGGGACGAAGCACAGAGGGTCTGCATGGAAGAGCAGGAAAACGGCCAACTCGCCTCCATCAAAGATCTGGAAGAGTCAGTGAAGTTGTCTGACGAGATCTTCAAACTATGGCGTATCTTTGATGTCTGGATTGGATTGAGGCTTTCAAAGAGAAAAGGCAACTGGGAGTGGAGTGATGGCTCCAACGTGACCTTCACACGCTGGGAAGAAGGAGAACCCAACAACCAATGGAATAATGAGTTCTGTGCTGTGCTGACA…	224.387
Otrigeminus_SB0366_CTL_05	ATGGAGCGATTCATCTTTGGAGTCTTGCTGGTTGTGGCCCTCTCCCTAAGTGGAACTGGAGCTGATCCCCAATGTCCCTTCGGTTGGTTCTCCTATAATGGGCATTGCTACAAAGTCTTCAAACAATTCAAAAGCTGGAACAATGCAGAGATGTTCTGCAGGCAACAGGAGGAAGGGGGCCACCTCACCTCCATCCTAAGCTACGGAGAGGCAGCTTTCGTGGCCAGGGTGGTCTCCCACCAAGTCTTGCTTCTAAATGTCTGGATCGGACTGAGTGCTCCACGGAAACAACGCATCTGGAGGTGGAGTGATGGCTCCAGCTTCCGCTACAAATCCTGGGCACGAGGAGAACCCAACAACTTCCTTTGGAACGAGTACTGTGTTACGCTGTCGAGCCTG…	554.597
Otrigeminus_SB0366_FAXV_01	ATGATTTCCTGCCACTTCAGTGTTTTGCTTTGCCTTCTTCTCCTTGCATCTCCCATTGCAAAGGCTTCAGTTTTCTTAAGGCACAAGGAAGCCAGCAACATTTTACAAAGAACCAGGAGAGCCAATTATTTCTTAGAAGAGCTTAAAGCAGGATCAGTGGAACGGGAATGCCTAGAAGAGAAATGTTCATGGGAGGAAGCAAGAGAAATCTTCCAAGATGATTTGAGGACCAAAGAATTCTGGGCAATCTATACAGATCCTGATCAGTGTGACTCCAACCCTTGCCAGAATGGGGGGACCTGTGCTGATATGCATCAAGATTACGTTTGCATTTGTCCTCCAAAATATGAAGGCAGAAATTGTGAAATAAGACCAGAAAGCAAGCTGAAATGCATTTTC…	110.633
Otrigeminus_SB0366_HYAL_01	ATGGAGCGCCCACGATTTCTGAAGGATCTAACAGTATCAGAAAAACTGCATATTATGTGTCATCTATGGATTAAATGCCTGGCAACTTGGATATTACTGAAGAGATTTAATGGAGTTCATGTTATGCAGACCAAAGCTCCAATGTATCCGGATGAACCTTTCCTTGTGTTCTGGAATGCACCTACTACCCAATGTCAGATGCGCTATAAGGTGGACTTAGACCTCGAGACTTTTCACGTTGTACCAAATGCCAATGAGTCTTTGAGTGGGTCTGCTGTGACAATATTTTATCCTACCCAGTTGGGGCTCTATCCCCATATTGATGACCATGGGCATTTCCTCCATGGGATTATACCGCAAAATGAAAGCCTCACCAAACATCTCCAAAAAACAAAATCG…	151.077
Otrigeminus_SB0366_iPLA2_01	ATGAAGTATCTTCTTTTGTTCACTGCTTTGATAACTACAGCAACTGCTGCTGACCTGGTCTGCCAATGTTCTGCGCCAACGTCTGGACCAAAGTGCAAAGACAATACTTGTACTATCTCAAAGGGACAATGTTATTTATCCGAGCGGCAAACTGCTACCGAGCAAGATAAGCCAGTCGGTGTAGTAAATAAAGGCTGCGAGGAAGATACTACTGTCTGCAAGAACAAAGGGGTTGTGTTCATTTCGACTGAGAATGTTTTTTATCTGCTGGACAGTGTTCAATGCTGTAATGATACAAATGAATGCAACAAAGATCTCGTAGACGTTTCAAAGCTTAACAAGACCTTTTCCAGCAAAAAGCTGGTTTGTCCATCATGCTTTGCTTTGGGTAAGAAAACA…	82.88
Otrigeminus_SB0366_KUNZ_01	ATGTGGGCCAGGATCCTTCTGGTGGGGGCGCTCCTCTCCTTCCTTGCTGACTTCCATGCTGCCAGTGGTGGAGATGCTGGGGGTCAAAACAGCCAGAATCCTTGGAACAGTATCTGCCAGCTCCCTAAAGACCAAGGTCCCTGTGACGACTTACATCGTCACTGGTACTATGACTCAAGTTCCAACAGATGCAGACGTTTCTACTATGGAGGCTGCTATGGGAATGCTAACAATTTCAAGGACATCAACGAATGTGACCGCCGCTGTGTCAAGCCAGATATCAACAAGCCTGGTCGATGTCCCCAACTAATTAGTCCCAATGACAAAATTTGTGGCACGTTCTGCTCCAACGATGTCAAATGCCCTGGCAATGAGCGCTGCTGCCCAACAACTTGTGGA…	166.277
Otrigeminus_SB0366_OHAN_01	ATGTCTCTTTCTGCTGGCTCCCAATTCAGTTTGAACTTCCTGCAAACAAAGAAAGTCCTGCCAAAGCTCACAGGACTCTGTTGCATGCTCCTGTTCACACTATGCCTTTTTGCTGATCAAGAAAATGGTGGAAACGCTCAGGCTTCACCTCCTGGGAAATGGAAGAAAGCTCATGTGACGTTTGACTCAAACACAGCATTTAATTCCCTGGTTGTGTCACCAAACAAGAAGACTGTGGAAAATAAGGGCGCACCCCAAGTTGTGCCAGACAATCCAGAGAGGTTCAATAGCAGCCCCTGTGTGCTGGGGTCTGCTGGGTTCCGATCAGGGAAACATTTCTTTGAAGTGAACTATGGGAGTCAAAGGGAATGGGCTGTTGGGGTGGCCGGGAAGTCTGTG…	19.5833
Otrigeminus_SB0366_PLB_01	ATGGTCCGCTGCGGCAGCGCCTCCTCCTCCTCCTCCTCGGACAATCGCCGCCTGAGATGCTGGAACTGGTACTGGGGGGGACTTTTACTTCTCTGGGCCGTGGCAGAAACTCGAGCAGATCTCCACTATGCTACTGTATATTGGTTGGAAGCTGAAAAATCTTTCCATGTTAGGGATGTATTAGACAGGAATGGCGATGCTTATGGTTATTACAATGACACTGTACAATCTACTGGATGGGGGATACTTGAGATCAAAGCAGGTTATGGTAACCAGCCCGTAAGCAATGAAATACTCATGTACGCTGCAGGTTTCTTGGAAGGCTACCTCACTGCTTCACGTATGAGTGACCATGTTGCAAATCTGTATGATCATCTGATTAAGAATGCCACCATTGAA…	1160.86
Otrigeminus_SB0366_seMMP-9_01	ATGAGGCTCCCAGCAGCCCCGGTCTTCGTCCTCCTCCTGGCGCTCCTGCCGCTGCCCTGCCGGTGGGCCGCCCCCGTGGACGGGAAGGGCCCCGTAGTCATCAACTTCCCCGGGGACGCGGTCAGCCACCTGACGGACCGGGAACTGGCCGCCCGCTACCTCCAACGTTACGGGTACCTGACGACCACCAACCCCGGGGGGCAGGTGAAGCTGGAGACCCCCCTCAAGGCGATGCAGAAGCAGCTCGGCCTGCCGGAAACTGGGCAGCTGGACGCCCCCACCCTCACGGCCATGCGAGCGCCCCGCTGCGGAGTCCCGGACGTGGGCCGCTTCCAGACCTTCGAGGGCGACCTCAAGTGGGACCACACGGACCTCACTTACCGGGTGGTCAACTATTCC…	5993.31
Otrigeminus_SB0366_SVMP_01	ATGATCCAAGCTCTCTTGGTAACTATATGCTTAGTGGTTTTTCCATATCAAGGGAGCTCAACAATCCTGAAATCTGGAAAAGTTAAAAATTATGAAGTAGTATATCCACAAAAAGTCCTTGCATTAACCACAAGAGGAACTGAGTGGCGTAAGGAAAAGAACAAATATGAAGATACCATGAAATATGAATTTAAAGTGAATGGAGAGCCAGTGGTCCTTAACCTAGAAAAAAATAAACAACTTTTTTGCAAAGATTACACCGAGACTCATTATTCCCCTGATGGCAGAGAAATTACAACAAACCCCCAGGTCGAGGATCACTGCTATTATCATGGACACATCCAGAATGATGCCGACTCAACTGCAGTCATCAGTGCATGCGGCGGCTTGAATGGGTAT…	2749.68
Otrigeminus_SB0366_SVMP_02	ATGATCCAAGCTCTCTTGATAACTATATGCTTAGTGGTTTTTCCCTACCAAGGGAGCTCGATAATCCTGGAATCCGGGAATGTTAATGATTATGAAGTAGTGTATCCACAAAAAGTGCATGTATTGCCCAAAGGAGGACTTCAGAATGCTGAGCCAGAGACCGAGCATGAAGATACAATGCAATATGAATTTCTAGTGAATGGAGAGCCAGTGGTCCTTCACCTAGAAAGAAATAAGGGACTTTTTTCAGAAGATTACAGTGAAACTCATTATGCCCCTGATGGCAGAGAAATTACAACAAGCCCTCAAGTTCAGAATCACTGTTATTATCATGGACACATCCAGAATGAAGCTACCTCAACTGCGGTCATCAGTGCATGTGACGGCTTGAAAGGACAA…	46298.8
Otrigeminus_SB0366_SVMP_03	ATGATCCAAGCTCTCTTGATAACTATATGCTTAGGGGTTTTTCCATATCAAGGGAGCTCCATAATCCTGGAATCGGGGAATGTTAATGATTATGAAGTAGTGTATCCACAAAAAGTGCCTGCATTGCCCAAAGGAGGACTTCAGCATGCTGAGCCAGAGACCAAGTATGAAGATACAATGCAATATGAATTTCAAGTGAATGGAGAGCCAGTGGTCCTTCACCTAGAAAGAAATAAAGGACTTTTTTCAGAAGATTACAGTGAAACTCATTATGCCCCTGATGGCAGAGAAATTACAACAAGCCCTCCAGTTCAGAATCACTGTTATTATCATGGACACATCCAGAATGAAGCTGACTCAACTGCGGTCATCAGTGCATGTGATGGCTTGAAAGGACAA…	17520.2
Otrigeminus_SB0366_SVMP_04	ATGATCCAAGCTCTCTTGGTAACTATATGCTTAGTGGTTTTTCCATATCAAGGGAGCTCGATAATCCTGGAATCCGGGAATGTTAATGATTATGAAGTAGTGTATCCACAAAAAGTGCATGTATTGCCCAAAGAAGGATTTCAGCATGCTGAGCCAGAGAGCAAGCATGAAGATACAATGCAATATGAATTTCTAGTGAATGGAGAGCCAGTGGTCCTTCACCTAGAAAGAAATAAGGGACTTTTTTCAGAAGATTACAGTGAAACTCATTATGCCCCTGATGGCAGAGAAATTACAACAAGCCCTCCAGTTGAGAATCACTGTTATTATCATGGACGCATTGAGAATGATGCTGACTCAACTGCAGTCATCAGTGCATGCAACGGCTTGAAAGGACAA…	44905.6
Otrigeminus_SB0366_SVMP_05	ATGATCCATGTTCTCTTGGTAACTATATGCTTAATGGTTTTTCCATATCAAGGGAGCTGTACAATCCTGAAAACTGGAAAAGTTAAAAATTATGAAGTAGTGTATCCACAAAAGGTCCTTGCATTGACCACAGGAAGAACTGAATGGCGTGAGGAAAAGAACAAATATGAAGATACCATGAAATATGAATTTAAAGTGAATGGAGAGCCAGTGGTCCTTAACCTAGAAAAAAATAAACAACTTTTTTCCAAAGATTACACTGAGACTCATTATTCTCCTGATGGCAGAGAAATTACAACAAGCCCCCAGGTCGAGGATCACTGCTATTATCATGGTTACATTCAGAATGATGCTGACTCAACTGCAGTCATCAGTGCATGCGACGGCTTGAATGGGTAT…	1099.8
Otrigeminus_SB0366_SVMP_06	ATGTTCCAAGCTCTCTTGGTAACTATATGTTTAGCAGTTTTTCCATATCAAGGGAGCTCGATAATCCTGGAATCCGGAAATGTTAATGATTATGAAGTAGTGTATCCACAAAAAGTGCATGTATTGCCCAAAGGAGGACTTCAATATGTTGAGCCAGAGACCGAGCATGAAGATACAATGCAATATGAATTTCTAGTGAATGGAGAGCCAGTGGTCCTTCACCTAGAAAGAAATAAAGGACTTTTTTCAGAAGATTACAGTGAGACTCATTATGACCCTGATGGCAGAGAAATTACAACAAGCCCTCCAGTTCAGAATCACTGTTATTATCATGGACACATCCAGAATGAAGCTGACTCAACTGCAGTCATCAGTGCATGTGACGGCTTGAAAGGACAG…	78217.8
Otrigeminus_SB0366_VEGF_01	ATGAACTTTCTGATCACTTGGATCCATTGGGGGTTGGCGGCGCTGCTTTATTTCCACAACGCCAAGGTGTTGCAGGCTGCTCCTGCCCAGGGGGATGGAGAGAGGCAACAAGGTGAAGTTATCCCATTTATGAAGGTCTATGAGCGCAGCGCCTGCAGGACAGTTGAGACCATGGTAGATATTTTCCAGGAGTATCCTGATGAGGTGGAATACATCTTCAAGCCGTCCTGTGTGGCCCTGATGAGATGTGGAGGATGCTGTAATGATGAAGCGCTAGAATGTGTGCCCACAGAGGTGTACAATGTCAGCATGGAGGTCATGAAACTTAAACACTTTCAGAGCCAGCATATACATCCGATGAGCTTCCTGCAGCACAGTAGATGTGAATGCAGACCAAGG…	78.4633
Otrigeminus_SB0366_VEGF_02	ATGAACTTTCTGATCACTTGGATCCATTGGGGGTTGGCGGCGCTGCTTTATTTCCACAACGCCAAGGTGTTGCAGGCTGCTCCTGCCCAGGGGGATGGAGAGAGGCAACAAGGTGAAGTTATCCCATTTATGAAGGTCTATGAGCGCAGCGCCTGCAGGACAGTTGAGACCATGGTAGATATTTTCCAGGAGTATCCTGATGAGGTGGAATACATCTTCAAGCCGTCCTGTGTGGCCCTGATGAGATGTGGAGGATGCTGTAATGATGAAGCGCTAGAATGTGTGCCCACAGAGGTGTACAATGTCATGAAACTTAAACACTTTCAGAGCCAGCATATACATCCGATGAGCTTCCTGCAGCACAGTAGATGTGAATGCAGACCAAGGAAAGAAGTCAGA…	0.92
Otrigeminus_SB0366_VEGF_03	ATGAACTTTCTGATCACTTGGATCCATTGGGGGTTGGCGGCGCTGCTTTATTTCCACAACGCCAAGGTGTTGCAGGCTGCTCCTGCCCAGGGGGATGGAGAGAGGCAACAAGGTGAAGTTATCCCATTTATGAAGGTCTATGAGCGCAGCGCCTGCAGGACAGTTGAGACCATGGTAGATATTTTCCAGGAGTATCCTGATGAGGTGGAATACATCTTCAAGCCGTCCTGTGTGGCCCTGATGAGATGTGGAGGATGCTGTAATGATGAAGCGCTAGAATGTGTGCCCACAGAGGTGTACAATGTCAGCATGGAGGTCATGAAACTTAAACACTTTCAGAGCCAGCATATACATCCGATGAGCTTCCTGCAGCACAGTAGATGTGAATGCAGACCAAGG…	405.963
Otrigeminus_SB0366_WAP_01	ATGAAACCTTGGATTCTGCTTCTCCTTGTTGGTCTCCTCATTCTTTCAACTCAACAGACATCGGCAAAGACCAAAAGACGTCCTTACCCAATAGTCAAACCGGGTGAGTGTCCCATGTTCAAAATCTCTCCTGACCAGCCGTGTGACCAAAACTGTCAGTGGGACAATAACTGCGAAGGGGATATGAAATGCTGCCCCAAGGGATGTGCCAGGGTCTGTTTCCCTCCAGGACCACCCTGA	0
Otrigeminus_SB0366_WAP_02	ATGAGGACGCCCGGGAGAGGCAGCTGCCCCCTTCTCCTCTTCTCCCTGGTGGGTCTCCTCGCGACCTGTGCTCAGGAGCCCGACACGGCTGGACAGAGCACCACAGCGGCCGCCGAGAAAGCCGGCACCTGTCCCCAGGCGGAGGCGGAGATGCCCAGTGGGAACTGCACGGAGGAATGCCAGTCCGATGCCGGCTGCCAGGAGAACCAGAAGTGCTGCCGGACAGGATGCCGGACTTCCTGCCAAATCCCAGACGAGAAACCCGGAGCCTGCCCAAATGTGGACGTGCCCATCCCGCCTCTGGGTCGTTGCCAAACCACGTGTAAATCGGATTCAAGCTGCCCAGGGACGAAGAAATGCTGCAAAAATGGCTGCGGGTTCATGACTTGTGAGACGGCC…	649.047
Otrigeminus_SB0366_WAP_03	ATGAAACCTTGGATTCTGCTTCTCCTTGTTGGTCTCCTCATTCTTTCAACTCAACAGACATCGGCAAAGACCAAAAGACGTCCTTACCCAATAGTCAAACCGGGTGAGTGTCCCATGTTCAAAATCTCTCCTGACCAGCCGTGTGACCAAAACTGTCAGTGGGACAATAACTGCGAAGGGGATATGAAATGCTGCCCCAAGGGATGTGCCAGGGTCTGTTTCCCTCCAGGTGGCTCTCGCGCGGAATCGGGACCGGACTTCGCCAGGAGCGATGCAGACATGGCTGGAGGCAAGGCTGGCAAAGACAGTGGAAAGGCCAAGGCAGTATCTCGCTCGCAAAGAGCTGGGCTTCAGTCCCCAGTGGGCCGTATCCACAGACACTTGAAGACTCGCACCACA…	66.89
Otrigeminus_SB0366_WAP_04	ATGAAACCTTGGATTCTGCTTCTCCTTGTTGGTCTCCTCATTCTTTCAACTCAACAGACATCGGCAAAGACCAAAAGACGTCCTTACCCAATAGTCAAACCGGGTGAGTGTCCCATGTTCAAAATCTCTCCTGACCAGCCGTGTGACCAAAACTGTCAGTGGGACAATAACTGCGAAGGGGATATGAAATGCTGCCCCAAGGGATGTGCCAGGGTCTGTTTCCCTCCAGGTGGCTCTCGCGCGGAATCGGGACCGGACTTCGCCAGGAGCGATGCAGACATGGCTGGAGGCAAGGCTGGCAAAGACAGTGGAAAGGCCAAGGCCAAGGCAGTATCTCGCTCGCAAAGAGCTGGGCTTCAGTTCCCAGTGGGCCGTATCCACAGACACTTGAAGACTCGC…	87.5833
Otrigeminus_SB0367_BDEF_01	ATGAAGATCCTTTATCTGCTGTTCACATTTATTTTCCTTGCATTCCTGTCTCAACCAGGAAATGCCAACCATCGCTGCCATAGGCTAGGAGGATTGTGTGCTCAGTTTAAGATCAAAACGTTTACCTGTTTAGGGCAACAGGATTGTCCAAAAGGATGGTTGTGCTGCAGAGGCTTGCCATTACCATCTACCAACCAGAATGTCATCTACAACCCAGAATAA	0.89
Otrigeminus_SB0367_CTL_02	ATGGGGCGATTCATCTTTGTGAGTCTCAACTTGCTGGTTCTGGCTTTTTCCCTGAGTGGAATTGGAGCCGGTCAACAGTGTCCCTCTGGTTGGTTCTCCCACAATGTGTCTTGCTACAAGTTCTTCAAGAAATGGACGACCTGGGATGAAGCGCAGAGGATCTGCATGGAAGAGCAGGAAAACGGCCAACTCGCCTCCATCAAAGATCTGGAAGAATCGGTGAAGTTGTCTGACGAGATCACCAAAATAAGAACTATCTTTGATGTCTGGATTGGATTGAGGCTTTCAAAGAGTAAAGGCAACTGGGAGTGGAGTGATGGCTCCAACGTGACCCACACACGCTGGGAAGAAGGAGAACCCAACAACCAATGGAATAATGCGTTCTGTGCTGTACTGACA…	27.3267
Otrigeminus_SB0367_CTL_04	ATGGGGCGATTCATCTTTCTGACCCTCGGCTTGCTGGTCGTGGCTGTCTCCCTAAATGGAGCCAAAGGCTGTTGTTGTCCTGAAAAGTGGCTCCCCATGAATGGGTTTTGCTACAAGGTCTTCGAGGAACAAAAGAACTGGAAGGATGCTGAGATGTTCTGCAGGAAATACAACCCAGGCTGCCACCTCGCCTCTATCCATGGCAGTGAAGAATCATATGACTTGGCTGAATATGTTTCCGACTATCTCAGAAGTGGTGGAAATGTCTGGATTGGACTGAGTGACCCACAGAAAAAAGGAAATTGGCAGTGGACAGACAGATCCAGAAACAGCTACCTGAGGTGGAACCCAGGAGAGCCCAGCAACAGTGCGAAAAATGAATATTGTGTTGAACTTTGG…	11.96
Otrigeminus_SB0367_CTL_06	ATGGGGCGATTCATCGTTCTGACCCTCGGCTTGCTGGTCGTGGCTGTCTCCCTAAATGGAGCCAAAGGTTGTTGTTGTCCCCGTGATTGGTTCCCCAGGAATGGGTTTTGCTACAAGGTCTTTGATGACCACAAGAAATGGAACGACGCTGAGATGTTCTGCAGGAAACACAAGCCAGGCTGCCACCTCGCCTCCATCCATGGCAGTGAAGAGTCAGCTGACTTGGCTGAATATGTTTCAGACTATCTCAGAAGTGGTGGAAATGTCTGGATTGGACTGAGTGACCCAGAGAAACAACGCAATTGGCATTGGATAGACAGGTCCAGAAAGAACTACCTGAGGTGGAACCCAGGAGAGCCCAACAACAAAGGGAACAGTGAATATTGCGTTGAGCTTTGG…	6.57
Otrigeminus_SB0367_FAXV_01	ATGGCTTCTCAGCTACTCCTCTGTCTGATCCTCACTTTTCTGTGGAGTCTCCCAAAGGCTGAAAGTAATGTATTCTTAAAAAGCAAACTGGCAAATAGATTTTTGCAAAGAACGAAACGAGCTAATTCACTGTTTGAGGAAATTAAACCGGGAAACATTGAAAGGGAATGCGTTGAAGAGAGATGCTCGAAAGAAGAAGCCAGGGAGGCATTTGAAGATCAAGAGAAAACCGAGAACTTCTGGAATGTTTATGTAGATGGGAATCAGTGTTTATCAAACCCTTGTCATTATGGTGGGACATGCAAAGACGGCATTGGTAGCTATACCTGTACCTGTTTGGCTGGCTATGAAGGGAAAAACTGTGAATATCTCATACATAAATCCTGCAGATTGGACAAC…	4.68667
Otrigeminus_SB0367_SVSP_01	ATGGCACTGATCAGAGTGCTAGCAAACCTTCTGATACTGTGCCTTTCTTACGCAAGAACCCCTCCTGATCGGATCATTGGAGGCATTGAATGTAAGAAAAGTGAACATCGCTCCCTTGTACTCTTGTACAACTCTGCAGGGTTTTTCTGCTCTGGGACCTTGCTTAACCACGAATGGGTGCTCACCGCTGCACACTGCAACAGGGAAAATATCCAGATAAAGCTTGGTGTGCATAACTTACATGTTCCCAATGAGGATGAGCAGATCAGAGTCCCGAAGGAGAAGCTGTGTTGTCTCAGTACCAAGAACTGTACCCAATGGAACCAGGACATCATGTTAATCAGGCTGAACAGTTCTGTTAACAATAGTACACACATCGCACCGCTCAGCTTGCCCTCC…	39.5967

## Sheet: Orhombifer_Toxins
Sequence name and annotation	Nucleotide sequence (CDS)	Transcripts per Million (TPM)	Back to index
Orhombifer_SB0250_3FTx_01	ATGAAAACTCTGCTGCTGTCCTTGGTGGTGGTGGCATTCGTGTGCCTGGACTTAGGATACACCATGGAATGTTATATATGCCCTGTGACACCTTGTTTAACTTTTCAGAATTGCCCAGATGCAAACGCATGCTATACAAAGTTATCTGGAGGGAAGACCATCAAGGGATGTGCTACTGATTGCACTTTTCCGGCATCCGGTGAAAGAATTATATATTGCACAGGAGACAAGTGCAACAAGTAG	2.635
Orhombifer_SB0250_CNP_01	ATGTTCGCCTCCCGTCTGGCGGCCGGCGGGCTGCTCCTGCTGGCCCTGCTGGCTCTGGCCCTCGACGGGAAGCCGGCGCCCCCGCAGCCGCTGCACAAGGCTCCGGCGGGCGGCACGACGGCGTTGCGGCGGGAGCTGACGGAGCAGCCGGAGGGGTCGTCGGGTCCCGCGGCTGGAGGAGGAGGAGGCGGCGGCCGCAGCGGCTCCAAGGCGGCCAATGCAGCCCCGACGTCGCCGAAGGGCAAAGCGGCGGCGGCGGCGGCGGCGGCGCGGCTGATGCGGGATTTGCGCCCCGACAGCAAGCAGTCGCGGACGGCCTGGGGCCGGATGGTGCACCCCGAGCACCACGCGGGAGGCGGCGGCGGCGGCGGCGGCGGCGGAGCCTCGCGTCGTCTGAAG…	824.705
Orhombifer_SB0250_CNP_02	ATGTTCGCCTCCCGTCTGGCGGCCGGCGGGCTGCTCCTGCTGGCCCTGCTGGCTCTGGCCCTCGACGGGAAGCCGGCGCCCCCGCAGCCGCTGCACAAGGCTCCGGCGGGCGGCACGACGGCGTTGCGGCGGGAGCTGCCGGAGGGGTCGTCGGGTCCCGCGGCTGGAGGAGGAGGAGGCGGAGGCGGCGGCCGCAGCGGCTCCAAGGCGGCCAATGCAGCCCCGACGTCGCCGAAGGGCAAAGCGGCGGCGGCGGCGGCGGCGGCGCGGCTGATGCGGGATTTGCGCCCCGACAGCAAGCAGTCGCGGACGGCCTGGGGCCGGATGGTGCACCCCGAGCACCACGCGGGAGGCGGCGGCGGCGGCGGCGGCGGCGGAGCCTCGCGTCGTCTGAAGGGG…	95.365
Orhombifer_SB0250_CRISP_01	ATGATTGTCTTCATCTTGCTAAGTCTTGCTGTAGTGCTGCAACAGTCTTTTGGACTTGTTGATTTTAATTCTGAGTCACCCAGAAAACCAGAAATACAAAGGGTGATTGTTGACACGCACAATTCTTACAGAAGATCTGTCAGTCCAACTGCTAGCAACATGCTAAGAATGGAATGGTATCCTAAAGCTGCTGCAAATGCAGAACGTTGGGCGTATCAATGTTTTTATGGTCACAGTCAAAACTCTGAAAGAGTTATTGATGGAATACAATGTGGTGAAAATATATACATGTCAACTAATCCCAGAGCATGGACTGAAATAATGCAGTTGTGGTATGATGAATACAAAAATTTCATCTTTGGCGTTGGAGCAAGCCCACCAGGTTCTGTTATTGGCCAT…	63650
Orhombifer_SB0250_CTL_01	ATGGGGCGATTCATCTTTGTGAGTCTCGGATTACTGGTCCTGGCTTTTTCCCTGAGTGGAATTGGAGCCGATCAACAGTGTCCCTTTGGTTGGTTCTCCCTCAATGTGTCTTGCTACAAGCTCTTCAGCGATTGGAAGACCTGGGACGAAGCGCAGAGGGTCTGCATGGAAGACCAAGAAAACGGCCAACTCGCCTCCATCAAAGATCTGGAAGAGTCAGTGAAGTTGTCTGACGAGATCTTCAAACTATGGCGTATCTTTGATGCCTGGATTGGATTGAGGCTTTCAAAGAGAAAAGGCCACTGGGAGTGGAGTGATGGCTCCAACGTGACCTTCACAGGCTGGGAAGAAGGAGAACCCAACAACCAATGGAATAATGAGTTCTGTGCTGTACTGACA…	1117.58
Orhombifer_SB0250_CTL_02	ATGGGGCGATTCATCTTTGTGAACCTGGGCTTGCTGGTCGTGGCTGTCTCCCTAAGGGGATCTGGAGCGTGCTGTCCCTGCGGTTGGTCCTCCTATGATAAGTATTGCTACAAGGTCTTTGATAAACGCAAGAATTGGGACGATGCTGAGAGGTTCTGCATGGAGCAGGGGAAAGGCGGCCATCTGGCCTCTCTCGGAAGCATTGAAGAGGGAAAATTTGTGGGCAAACTCATCTTTGACAGATTAAAGAAACGCCCGACCTATGTCTGGGTTGGACTGAGGGCTCAAGGCCAAGGACAGCAATGCAGCTCGAGGTGGAGTGACGGCTCCAGGATCGTTTATGAAAACTGGCATCCATTAATATCCAGAAAATGTCTTGTGTTGTCAGAATGGACGGAC…	6953.37
Orhombifer_SB0250_CTL_03	ATGGAGCGATTCATCTTCGGAGTCTTGCTGGTTGTGGCCCTCTCCCTAAGTGGAACTGGAGCTGATCCCCAATGTCCCTTCGGTTGGTTCTCCTATAATGGGCATTGCTACAAAGTCTTCAAACAATTCAAAAGCTGGAACAATGCAGAGATGTTCTGCAGGCAACAGGAGGAAGGGGGCCACCTCACCTCCATCCTAAGCTACGGAGAGGCAGCTTTCGTGGCCAGGGTGGTCTCCCACGAAGTCTTGCTTCTAAATGTCTGGATCGGACTGAGTGCTTTACGGAAACAACGCATCTGGAGGTGGAGTGATGGCTCCAGCTTCCGCTACAAATCCTGGGCACGAGGAGAACCCAACAACTTCCTCTGGAACGAGTACTGTGTTACGCTGTCGAGCCTG…	236.51
Orhombifer_SB0250_CTL_04	ATGGGGCGATTCATCTTTGTGAGCCTGGGCTTGCTGGTCGTGGCTGTCTCCCTAAGGGGATCTGGAGCAGATTGTCCCTCTGGCTGGTCCTCCTATGATAAGTATTGTTACAAGGTCTTTCATGAACGCAAGAATTGGGACGAAGCAGAGAGGTTCTGCACGGAGCAGAAGACAGGCAGCCATCTGGCCTCCATCCTTAGCAGTGAAGAAGGGTCTTACGTGGCCAATCTGGCCTTCAAAAGTTTGAAGAACCCTTCTATGTGGATCGGACTGAGTAATATATGGAATGCCTGCAGCTGGCAGTGGAGCGATGGCTCCAGCCTGGGTTACAAAGCCTGGGTTGAAGGACCCGATTGTGTTATAATGCGTTTACAGCCAGGTTCTATCGAGTGGCACAGT…	2211.82
Orhombifer_SB0250_CTL_05	ATGGGGCGATTCATCTTTGTGAGCCTGGGCTTGCTGGTCGTGGCTGTCTCCCTAAGGGGATCTGGAGCAGATTGTCCCTCTGGCTGGTCCTCCTATGATAAGTATTGTTACAAGGTCTTTCATGAACGCAAGAATTGGGACGAAGCAGAGAGGTTCTGCATGGAGCAGAAGACAGGCAGCCATCTGGCCTCCATCCTTAGCAGTGAAGAGGGGTCTTATGTGGCCAATCTGGCCTTCAAAAGTTTGAAGAACCCTTCAATGTGGATCGGACTGAGTAATATATGGAATGCCTGCAGCTGGCAGTGGAGCGATGGCTCCAGCCTGGGTTACAAAGCCTGGGTTGAAGGACCCGATTGTGTTATAATGCGTTTACAGCCAGGTTCTATCGAGTGGCACAGT…	2807.54
Orhombifer_SB0250_CTL_06	ATGGGGCGATGCATCTTTGTGAGCTTCGGCTTGCTGGTCGTGGCCCTCTCCTTGAGTGGAGCTGGAGCTGATCACCACTGTCCACCCGGCTGGTCCTCCTTTAATGAGTTTTGCTACAAGGTCTGCAATAGATCAGTGACCTGGGACGCGGCAGAGAGATCCTGCCAGCGAGACCAGAAATACAGCCACCTCGCCTCCATCCACAGCAAGCAAGAGGCAGCGTTCCTGGTCATCTTAGCCTCCTATGGGGCCAGCCCCAAGTCCAGTGTCTGGATCGGACTGAGCGATCTACAGAAAAAAAGTTCCTGGCAATGGACTGATGGCTCCCGCCTCAGCTACAAAAGCTGGATGCCAGGAGCCCCCAACAACCATAGAAACATAGAGTATTGTGTTGTGATG…	819.545
Orhombifer_SB0250_FAXV_01	ATGATTTCCTGCCACTTCAGTGTTTTGCTTTGCCTTCTTCTCCTTGCATCTCCCATTGCAAAGGCTTCAGTTTTCCTAAGGCACAAGGAAGCCAGCAACATTTTACAAAGAACTAGGAGAGCCAATTATTTCTTAGAAGAGCTTAAAGCAGGATCAGTGGAACGGGAATGCCTAGAAGAGAAATGTTCATGGGAGGAAGCAAGAGAAATCTTCCAAGATGATTTGAGGACCAAAGAATTCTGGGCAATCTATACAGATCCTGATCAGTGTGACTCCAACCCTTGCCAGAATGGTGGGACCTGTACTGATATGCATCAAGATTACGTTTGCATTTGTCCTCCAAAATATGAAGGCAGAAATTGTGAAATAAGACCAGAAAGCAAGCTGAAATGCATTTTC…	225.125
Orhombifer_SB0250_HYAL_01	ATGGAGCGCCCACGATTTCTGAAGGATCTAACAGTATCAGAAAAACTGCATATTATGTGTCATCTATGGATTAAATGCCTGGCAACTTGGATATTACTGAAGAGATTTAACGGAGTTCATGTTATGCAGACCAAAGCTCCAATGTATCCGGATGAACCTTTCCTTGTGTTCTGGAATGCACCTACTACCCAATGTCAGATGCGCTATAAGGTGGACTTAGACCTCGAGACTTTTCACGTTGTACCAAATGCCAATGAGTCTTTGAGTGGGTCTGCTGTGACAATATTTTATCCTACCCAGTTGGGGCTCTATCCCCATATTGATGACCATGGGCATTTCCTCCATGGGATTATACCGCAAAATGAAAGCCTCACCAAACATCTCCAAAAAACAAAATCG…	177.035
Orhombifer_SB0250_KUNZ_03	ATGTGGGCCAGGATCCTTCTGGTGGGGGCGCTCCTCTCCTTCCTTGCTGACTTCCATGCTGCCAGTGGTGGAGATGCTGGGGGTCAAAACAGCCAGAATCCTTGGAACAGTATCTGCCAGCTCCCTAAAGACCAAGGTCCCTGTGACGACTTACGTCGTCACTGGTACTATGACTCAAGTTCCAACAGATGCAGACGTTTCTACTATGGAGGCTGCTATGGGAATGCGAACAATTTCAAGGACATCAACGAATGTGACCGCCGCTGTGTCAAGCCAGATATCAACAAGCCTGGTAGATGTCCCCGACTAATTAGTCCCAATGACAAAATTTGTGGCACGTTCTGCTCCAACGATGCCAAATGCCCTGGCAATGAGCGCTGCTGCCCAACATCTTGTGGA…	214.705
Orhombifer_SB0250_KUNZ_04	ATGTGGGCCAGGATCCTTCTGGTGGGGGCGCTCCTCTCCTTCCTTGCTGACTTCCATGCTGCCAGTGGTGGAGATGCTGGGGGTCAAAACAGCCAGAATCCTTGGAACAGTATCTGCCAGCTCCCTAAAGACCAAGGTCCCTGTGACGACTTACGTCGTCACTGGTACTATGACTCAAGTTCCAACAGATGCAGACGTTTCTACTATGGAGGCTGCTATGGGAATGCGAACAATTTCAAGGACATCAACGAATGTGACCGCCGCTGTGTCAAGCCAGATATCAACAAGCCTGGTAGATGTCCCCGACTAATTAGTCCCAATGACAAAATTTGTGGCACGTTCTGCTCCAACGATGCCAAATGCCCTGGCAATGAGCGCTGCTGCCCAACATCTTGTGGA…	201.33
Orhombifer_SB0250_seMMP-9_01	ATGAGGGTCCCAGCAGCCCCGGCCTTCGTTCTCCTCCTGGCGCTCCTGCCGCTGCCCTGCCCGTGGGCCGCCCCCGTGGACGGGAAGGGCCCCGTAGTCATCAACTTCCCCGGGGACGCGGTCAGCCACCTGACGGACCGGGAACTGGCCGCCCGCTACCTCCAACGTTACGGGTACCTGACGACCACCAACCCCGGGGGGCAGGTGAAGCTGGAGACCCCCCTCAAGGCGATGCAGAAGCAGCTCGGCCTGCCGGAAACTGGGCAGCTGGACGCCCCCACCCTCACGGCCATGCGAGCGCCCCGCTGCGGAGTCCCGGACGTGGGCCGCTTCCAGACCTTCCAGGGCGACCTCAAGTGGGACCACACGGACCTCACTTACCGGGTGGTCAACTATTCC…	8279.86
Orhombifer_SB0250_SVMP_01	ATGATCCAAGCTCTCTTGGTAACTATATGCTTAGTGGTTTTTCCATATCAAGGGAGCTCCATAATCCTGGAATCCGGGAATGTTAATGATTATGAACTAGTGTATCCACAAAAAGTGCATGTATTGCCCAAAGAAGGACTTCAGCATGCTGAGCCAGAGAGCAAGCATGAAGATACAATGCAATATGAATTTCAAGTGAATGGAGAGCCAGTGGTCCTTCACCTAGAAAGAAATAAGGGACTTTTTTCGGAAGATTACAGTGAAACTCATTATGACCCGGATGGCAGAGAAATTACAACAAGCCCTCCAGTTCAGAATCACTGTTATTATCATGGACACATTGAGAATGATGCTGACTCAACTGCAGTCATCAGTGCATGCAACGGCTTGAAAGGACAA…	15938.9
Orhombifer_SB0250_SVMP_02	ATGTTCCAAGCTCTCTTGGTAACTATATGCTTAGCAGTTTTTCCATATCAAGGGAGCTCGATAATCCTGGAATCCGGGAATGTTAATGATTATGAAGTAGTGTATCCACAAAAAGTGCATGTATTGCCCAAAGGAGGACTTCAATATGTTGAGCCAGAGACCGAGCATGAAGATACAATGCAATATGAATTTCTAGTGAATGGAGAGCCAGTGGTCCTTCACCTAGAAAGAAATAAGGGACTTTTTTCAGAAGATTATAGTGAAACTCATTATGACCCTGATGGCAGAGAAATTACAACAAGCCCTCCAGTTCAGAATCACTGTTATTATCATGGACACATCCAGAATGAAGCTGACTCAACTGCAGTCATCAGTGCATGTGATGGCTTGAAAGGACAA…	5619.28
Orhombifer_SB0250_SVMP_03	ATGTTCCAAGCTCTCTTGGTAACTATATGCTTAGCAGTTTTTCCATATCAAGGGAGCTCGATAATCCTGGAATCCGGGAATGTTAATGATTATGAAGTAGTGTATCCACAAAAAGTGCATGTATTGCCCAAAGGAGGACTTCAATATGTTGAGCCAGAGACCGAGCATGAAGATACAATGCAATATGAATTTCTAGTGAATGGAGAGCCAGTGGTCCTTCACCTAGAAAGAAATAAGGGACTTTTTTCAGAAGATTATAGTGAAACTCATTATGACCCTGATGGCAGAGAAATTACAACAAGCCCTCCAGTTCAGAATCACTGTTATTATCATGGACACATCCAGAATGAAGCTGACTCAACTGCAGTCATCAGTGCATGTGATGGCTTGAAAGGACAA…	28046.2
Orhombifer_SB0250_SVMP_04	ATGATCCAAGCTCTCTTGATAACTATATGCTTAGGGTTTTTTCCCTATCAAGGGAGCTCGATAATCCTGGAATCCGGGAATGTTAATGATTATGAAGTAGTGTATCCACAAAAAGTGCTTGCATTGCCCAAAGGAGGACTTCAATATGTTGAGCCAGAGACCAAGTATGAAGATACAATGCAATATGAATTTCTAGTGAATGGAGAGCCAGTGGTCCTTCATCTAGAAAGAAATAAGGGACTTTTTTCAGAAGATTACAGTGAAACTCACTATGCCCCTGATGGCAGAGAAATTACAACAAGCCCTCCAGTTCAGAATCACTGTTATTATCATGGACACATCCAGAATGAAGCTGACTCAACTGCAGTCATCAGTGCATGTGACGGCTTGAAAGGACAA…	13483.1
Orhombifer_SB0250_SVMP_05	ATGATCCAAGCTCTCTTGATAACTATATGCTTAGGGTTTTTTCCCTATCAAGGGAGCTCGATAATCCTGGAATCCGGGAATGTTAATGATTATGAAGTAGTGTATCCACAAAAAGTGCTTGCATTGCCCAAAGGAGGACTTCAATATGTTGAGCCAGAGACCAAGTATGAAGATACAATGCAATATGAATTTCTAGTGAATGGAGAGCCAGTGGTCCTTCATCTAGAAAGAAATAAGGGACTTTTTTCAGAAGATTACAGTGAAACTCACTATGCCCCTGATGGCAGAGAAATTACAACAAGCCCTCCAGTTCAGAATCACTGTTATTATCATGGACACATCCAGAATGAAGCTGACTCAACTGCAGTCATCAGTGCATGTGACGGCTTGAAAGGACAA…	10741.4
Orhombifer_SB0250_SVMP_06	ATGATCCAAGCTCTCTTGGTAACTATATGCTTAGTGGTTTTTCCATATCAAGGGAGCTCCATAATCCTGGAATCCGGGAATGTTAATGATTATGAACTAGTGTATCCACAAAAAGTGCCTGCATTGCCCAAAGGAGGACTTCAGCATGCTGAGCCAGAGAGCAAGCATGAAGATACAATGCAATATGAATTTCTAGTGAATGGAGAGCCAGTGGTCCTTCACCTAGAAAGAAATAAGGGACTTTTTTCAGAAGATTACAGTGAAACTCACTATGCCCCTGATGGCAGAGAAATTACAACAAGCCCTCCAGTTCAGAATCACTGTTATTATCATGGACACATTGAGAATGATGCTGACTCAACTGCAGTCATCAGTGCATGCAACGGCTTGAAAGGACAA…	14757.8
Orhombifer_SB0250_SVMP_07	ATGTTCCAAGCTCTCTTGGTAACTATATGCTTAGGGGTTTTTCCATATCAAGGGAGCTCCATAATCCTGGAATCCGGGAATGTTAATGATTATGAAGTAGTGTATCTACAAAAAGTGCCTGCATTGCCCAAAGGAGGACTTCAGCATGCTGAGCCAGAGACCAAGTATGAAGATACAATGCAATATGAATTTCAAGTGAATGGAGAGCCAGTGGTCCTTCACCTAGAAAGAAATAAAGGACTTTTTTCAGAAGATTACAGTGAGACTCATTATGACCCTGATGGCAGAGAAATTACAACAAGCCCTCCAGTTCAGAATCACTGTTATTATCATGGACACATCCAGAATGAAGCTGACTCAACTGCAGTCATCAGTGCATGTGATGGCTTGAAAGGACAA…	7844.36
Orhombifer_SB0250_VEGF_01	ATGAACTTTCTGATCACTTGGATCCATTGGGGGTTGGCGGCGCTGCTTTATTTCCACAACGCCAAGGTGTTGCAGGCTGCTCCTGCCCAGGGGGATGGAGAGAGGCAACAAGGTGAAGTTATCCCATTTATGAAGGTCTATGAGCGCAGCGCCTGCAGGACAGTTGAGACCATGGTAGATATTTTCCAGGAGTATCCTGATGAGGTGGAATACATCTTCAAGCCGTCCTGTGTGGCCCTGATGAGATGTGGAGGATGCTGTAATGATGAAGCGCTAGAATGTGTGCCCACAGAGGTGTACAATGTCAGCATGGAGGTCATGAAACTCAAACACTTTCAGAGCCAGCATATACATCCGATGAGCTTCCTGCAGCACAGTAGATGTGAATGCAGACCAAGG…	569.75
Orhombifer_SB0250_WAP_01	ATGAAACCTTGGATTCTGCTTCTTCTTGTTGGTCTCCTCATTCTTTCAACTCAACAGACATCGGCAAAGACCAAAAGACATCCTTACCCAATAGTCAAACCGGGTGAGTGTCCCATGTTCAAAATCTCTCCTGACCAGCCATGTGACCAAAACTGTCAGTGGGACAATAACTGCGAAGGGAATATGAAATGCTGCCCCAAGGGATGTGCCAGAGTCTGTTTCCCTCCAGTCAAACCGGGTGAGTGTCCCATGTTCAAAATCTCTCCTGACCAGCCGTGTGACCAAAACTGTCAGTGGGACTATAACTGCGAAGGGAATATGAAATGCTGCCCCAAGGGATGTGCCAGAGTCTGTTTCCCTCCAGGACCACTCTGA	149.465
Orhombifer_SB0250_WAP_02	ATGAAACCTTGGATTCTGCTTCTCCTTGTTGGTCTCCTCATTCTTTCAACTCAACAGACATCGGCAAAGACCAAAAGACATCCTTACCCAATAGTCAAACCGGGTGAGTGTCCCATGTTCAAAATCTCTCCTGACCAGCCGTGTGACCAAAACTGTCAGTGGGACAATAACTGCGAAGGGGATATGAAATGCTGCCCCAAGGGATGTGCCAGAGTCTGTTTCCCTCCAGTCAAACCGGGTGAGTGTCCCATGTTCAAAATCTCTCCTGACCAGCCGTGTGACCAAAACTGTCAGTGGGACAATAACTGCGAAGGGAATATGAAATGCTGCCCCAAGGGATGTGCCAGGGTCTGTTTCCCTCCAGGACCACTCTGA	23.49
Orhombifer_SB0250_WAP_03	ATGAGGACGCCCGGGAGAGGCAGCTGCCCCCTTCTCCTCTTCTCCCTGGTGGGTCTCCTCACGACCTGTGCTCAGGAGCCCGACACGGCTGGACAGAGCACCACAGCGGCCGCCGAGAAAGCCGGCACCTGTCCCCAGGCAGAGGCGGAGATGCCCAGTGGGAACTGCACGGAGGCGTGCCAGTCCGATGCCGGCTGCCAGGAGAACCAGAAGTGCTGCTGGACAGGATGCCGGACTTCCTGCCAAATCCCAGACGAGAAACCCGGAGCCTGCCCAAACGTGGACGTGCCCATCCCGCCTCTGGGCCGTTGCCAAACCACGTGTAAATCGGATTCAAGCTGCCCAGGGACGAAGAAATGCTGCAAAAACGGCTGCGGGTTCATGACCTGTGAGACGGCC…	340.49
Orhombifer_SB0250_WAP_04	ATGAGGACGCCCGGGAGAGGCAGCTGCCCCCTACTCCTCTTCTCCCTGGTGGGTCTCCTCACGACCTGTGCTCAGGAGCCCGACACAGCTGGACAGAGCACCACAGCGGCCGCCGAGAAAGCTGGCACCTGTCCCCAGGCAGAGGCGGAGATGCCCAGTGGGAACTGCACGGAGGCGTGCCAGTCCGATGCCGGCTGCCAGGAGAACCAGAAGTGCTGCCGGACAGGATGCCGGACTTCCTGCCAAATCCCAGACGAGAAACCCGGAGCCTGCCCAAATGTGGACGTGCCCATCCCGCCTCTGGGCCGTTGCCAAACCACGTGTAAATCGGATTCAAGCTGCCCAGGGACGAAGAAATGCTGCAAAAACGGCTGCGGGTTTATGACTTGTGAGACGGCC…	483.76
Orhombifer_SB0331_3FTx_01	ATGAAAACTCTGCTGCTGTCCTTGGTGGTGGTGGCATTCGTGTGCCTGGACTTAGGACACACGTTTATATGCAACTCTTGCGTCACGGGGCAATGTCAGAGGAAGGAGACTTGTTCAGATGCAAAGGCATGCTATACAATGTGGTCTAGAGGGATGTTCAAGAAGGGATGTGCTACTGAATGCACTTTTCCAGAACCCGGTGACCTAATTACATATTGCACAGGAAACAAGTGCAACCAGTAG	7.775
Orhombifer_SB0331_5NUCL_01	ATGAACAGCCTGCGCTACGACGCGATGGCTCTAGGAAATCATGAATTTGATAATGGTTTGGATGGATTATTGGATCCCCTCCTTAAACATGTAAATTTTCCTATGCTGAGTGCAAATATTAGACCAAAAGGGCCAATAGCAAGTAATATCTCAGGGTACATCCTTCCTTATAAAATAATAAATGTTGGTTCAGAAAAAGTGGGAATTATTGGTTATACTACAAAGGAGACACCTATTCTTTCAAATCCAGGGCCATATTTAGAGTTTCGAGATGAAGTTGAAGAATTGCAGATCCACGCAAACAAACTTACTACACTGGGTGTCAACAAAATCATTGCACTTGGTCATTCTGGTTTTAAGGAGGACCGACGCATTGCTCAGAAAGTTAAAGGCGTAGAT…	6.59
Orhombifer_SB0331_CNP_01	ATGTTCGCCTCCCGTCTGGCGGCCGGCGGGCTGCTCCTGCTGGCCCTGCTGGCTCTGGCCCTCGACGGGAAGCCGGCGCCCCCGCAGCCGCTGCACAAGGCTCCGGCGGGCGGCACGACGGCGTTGCGGCGGGAGCTGACGGAGCAGCCGGAGGGGTCGTCGGGTCCCGCGGCTGGAGGAGGCGGAGGCGGCCGCAGCGGCTCCAAGGCGGCCAATGCAGCTCCGACGTCGCCGAAGGGCAAAGCGGCGGCGGCGGCGGCGGGGCGGCTGATGCGGGATTTGCGCCCCGACAGCAAGCAGTCGCGGACGGCCTGGGGCCGGATGGTGCACCCCGAGCACCACGCGGGAGGCGGCGGCGGCGGCGGCGGCGGCGGCGGCGGAGCCTCGCGTCGTCTGAAG…	1037.38
Orhombifer_SB0331_CRISP_01	ATGATTGTCTTCATCTTGCTAAGTCTTGCTGTGGTGCTGCAACAGTCTTTTGGACTTGTTGATTTTAATTCTCAGTCACCCAGAAAACCAGAAATACAAAGGGTGATTGTTGACACGCACAATTCTTACAGAAGATCTGTCAGTCCAACTGCTAGCAACATGCTAAGAATGGAATGGTATCCTGAAGCTGCTGCAAATGCAGAACGTTGGGCGTATCAATGTTTTTATGATCACAGTCAAAACTCTGAAAGAGTTATTGATGGAATACAATGTGGTGAAAATATATACATGTCAACTAATCCCAGAGCATGGACTGAAATAATGCAGTTGTGGTATGATGAATACAAAAATTTCATCTTTGGCGTTGGAGCAAGCCCATCAGGTTCTGTTATTGGCCAT…	77300.5
Orhombifer_SB0331_CTL_01	ATGGGGCGATTCCTCTTTGTGAGCTTCGGCTTGCTGGTCGTGGCCCTCTTCTTGAGTGGAGTTGGAGCTGATCACCACTGTCCACCCGGCTGGTCCTCCTTTAATGAGTTTTGCTACAAGGTCTTCAATAGATCAGTGACCTGGGACGCAGCAGAGAGATCCTGCCAGCGAGACCAGAAATACAGCCACCTCGCCTCCATCCATAGCAAGCAAGAGGCAGCGTTCGTGGTCATCTTAGCCTCCTATGGGGCCAGCCCCAAGTCCAGTGTCTGGATCGGACTGAGCGATTTACAGAAAAAAAGTTCCTGGCAATGGACTGATGGCTCCCGCCTCAGCTACAAGTCCTGGATGCCAGGAGCCCCCAACAACCATAGAAACATAGAGTATTGTGTTGTGATG…	3586.28
Orhombifer_SB0331_CTL_02	ATGGGGCGATTCATCTTTGTGAGTCTCGGCTTGCTGGTCCTGGCTTTTTCCCTGAGTGGAATTGGAGCTGATCAACAGTGTCCCTCTGGTTGGTTCTCCCACAATGTGTCTTGCTACAAACTCTTCAGCGATTGGAAGACCTGGGACGAAGCGCAGAGGGTCTGCATGGAAGACCAAGAAAACGGCCAACTCGCCTCCATCAAAGATCTGGAAGAGTCAGTGAAGTTGTCTGACGAGATCTTCAAACTATGGCGTATCCTTGATGTCTGGATTGGAATGAGGCTTTCAAAGAGAAAAGGCATCTGGGAGTGGAGTGATGGCTCCAACGTGACCTTCACAGGCTGGGAAGAAGGAGAACCCAACAACCAATGGAATAATGAGTTCTGTGCTGTACTGACA…	2400.93
Orhombifer_SB0331_CTL_03	ATGGAGCGATTCATCTTCGGAGTCTTGCTGGTTGTGGCCCTCTCCCTAAGTGGAACTGGAGCTGATCCCCAATGTCCCTTCGGTTGGTTCCCCTATAATGGGCATTGCTACAAAGTCTTCAAACAATTCAAAAGCTGGAACAATGCAGAGATGTTCTGCAGGCAACAGGAGGAAGGGGGCCACCTCACCTCCATCCTAAGCTACGGAGAGGCAGCTTTCGTGGCCAGGGTGGTCTCCCACCAAGTCTTGCTTCTAAATGTCTGGATCGGACTGAGTGCTTCACGGAACCAACGCATCTGGAGGTGGAGTGATGGCTCCAGCTTCCGCTACAAATCCTGGGCACGAGGAGAACCCAACAACTTCCTCTGGAACGAGTACTGTGTTACGCTGTCGGGCCTG…	991.35
Orhombifer_SB0331_CTL_04	ATGGGGCGATTCATCGTTCTGACCCTCGGCTTGCTGGTCGTGGCTGTCTCCCTAAATGGAGCCAAAGGCTGTTGTTGTCCTGAAAAGTGGCTCCCCATGAATGGGTTTTGCTACAAAGTCTTCGAGGAACAAAAGAACTGGAAGGATGCTGAGACATTCTGCAGGAAATACAACCCAGGCTGCCACCTCGCCTCTATCCATGGCAGTGAAGAATCATATGACTTGGCTGAATATGTTTCCGACTATCTCAGAAGTGGTGGAAATGTCTGGATTGGACTGAGTGACCCACAGAAAAAAGGAAATTGGCAGTGGACAGACAGATCCAGAAACAGCTACCTGAGGTGGAACCCAGGAGAGCCCAGCAACAGTGCGAAAAATGAATATTGTGTTGAACTTTGG…	9.39
Orhombifer_SB0331_CTL_05	ATGGGGCGATTCATCTTTGTGAGTCTCGGCTTGCTGGTCCTGGCTTTTTCCCTGAGTGGAATTGGAGCTGATCAACAGTGTCCCTCTGGTTGGTTCTCCCACAATGTGTCTTGCTACAAACTCTTCAGCGATTGGAAGACCTGGGACGAAGCGCAGAGGGTCTGCATGGAAGACCAAGAAAACGGCCAACTCGCCTCCATCAAAGATCTGGAAGAGTCAGTGAAGTTGTCTGACGAGATCTTCAAACTATGGCGTATCTTTGATGCCTGGATTGGATTGAGGCTTTCAAAGAGAAAAGGCCACTGGGAGTGGAGTGATGGCTCCAACGTGACCTTCACAGGCTGGGAAGAAGGAGAACCCAACAACCAATGGAATAATGAGTTCTGTGCTGTACTGACA…	737.36
Orhombifer_SB0331_CTL_06	ATGGGGCGATTCATCTTTGTGAGCCTGGGCTTGCTGGTCGTGGCTGTCTCCCTAAGGGGATCTGGAGCGTGCTGTCCCTGCGGTTGGTCCTCCTACGATAAGTATTGCTACAAGGTCTTTGATAAACGCAAGAATTGGGACGATGCCGAGAGGTTCTGCATGGAGCAGGGGAAAGGCGGCCATCTGGCCTCTCTCGGAAGCATTGAAGAGGGAAAATTTGTGGGCAAACTCATCTTTGACAGATTAAAGAAACACCCGACCTATGTCTGGGTTGGACTGAGGGCTCAAGGCCAAGGACAGCAATGCAGTTCGAGGTGGAGTGACGGCTCCAGGATCGTTTATGAAAACTGGCATCCATTAATATCCAGAAAATGTCTTGTGTTGTCAAAATGGACGGAC…	5138.64
Orhombifer_SB0331_CTL_07	ATGGGGCAATTCATCTTTGTGAGCCTGGGCTTGCTGGTCGTGGCTGTCTCCCTAAGGGGCTCTGGAGCGGATTGTCCCTCTGGCTGGTCCTCCTATGATAAGTATTGTTACAAGGTCTTTGATGAACGCAAGAATTGGGACGAAGCAGAGAGGTTCTGCATGGAGCAGAAGACAGGCAGCCATCTGGCCTCCATCCTTAGCAGTGAAGAGGGGTCTTATGTGGCCAATCTGGCCTTCAAAAGTTTGAAGAACCCTTCTATGTGGATCGGACTGAGTAATATATGGAATGCCTGCAGCTGGCAGTGGAGCGATGGCTCCAGCCTGGGTTACAAAGCCTGGGTTGAAGGACCCGATTGTGTTATAATGCGTTTACAGCCAGGTTCTATCGAGTGGCACAGT…	3577.88
Orhombifer_SB0331_CTL_08	ATGGGGCGATTCATCTTTGTGAGTCTCGGCTTGCTGGTCCTGGCTTTTTCCCTGAGTGGAATTGGAGCCGATCAACAGTGTCCCTTTGGTTGGTTCTCCCTCAATGTGTCTTGCTACAAGCTCTTCAGCGATTGGAAGACCTGGGACGAAGCGCAGAGGGTCTGCATGGAAGACCAAGAAAACGGCCAACTCGCCTCCATCAAAGATCTGGAAGAGTCAGTGAAGTTGTCTGACGAGATCTTCAAACTATGGCGTATCCTTGATGTCTGGATTGGAATGAGGCTTTCAAAGAGAAAAGGCATCTGGGAGTGGAGTGATGGCTCCAACGTGACCTTCACAGGCTGGGAAGAAGGAGAACCCAACAACCAATGGAATAATGAGTTCTGTGCTGTACTGACA…	385.995
Orhombifer_SB0331_DIPEP_01	ATGAAGACAGTAGTGAAGTGCTTATTAGGGCTTCTTGCACTTGGAGTTATCATTACAGCCATAGTTGTTCCAGTAGTTTTGCTAACCAGGGATGATTCCGATACCCGTAGAAAATTTTCTTTGGAGGATTATCTGAATAATGATTTTCAGTACAAAACATATAATGTGCGGTGGATGTCAGGTCATGAGTATGTCTACACAAATCAGAACAATGTTTTTCTGTACAACATTGATGATGGAAAAGAGTCTATGATCTTACCAAATAACACATTAGACAGTTACAATAGTTCTGAGGCAATATTGTCACCTGACAAAAAATTTGCTCTTCTGCAATACAATTATGAAAAGGTATGGAGGCACTCATACACGGCATCATACCATATCTATGATCTAAGTAAC…	30.605
Orhombifer_SB0331_iPLA2_01	ATGAAGTATCTTCTTTTGTTCACTGCTTTGATAACTACAGCAACTGCTGCTGACCTGGTCTGCCAATGTTCTGCGCCAATGTCTGGACCAGCGTGCAAAGACAATACTTGTACTACCTCAAAGGGACAATGTTATTTATCCGAGCGGCAAACTGCTACCGAGCAAGATAAGCCAGTCGGTGTAGTAAATAAAGGCTGCCAGGAAGATACTACTGTCTGCAAGAACGAAGGGGTTGTGTTCATTTCGACTGAGAATGTTTTTTATCTGCTGAACAATGTTCAATGCTGTAATGATACAAATGAATGCAACAAAGATCTCGTAGACGTTTCAAAGCTTAACAAGACCTTTTCCAGCAAAAAGCTGGTTTGTCCATCATGCTTTGCTTTGGGTAAGCAAACA…	240.115
Orhombifer_SB0331_PLA2-IIE_01	ATGGCCCATCCGCTCAGTGGCATCAGCCTCGTCCTCCTCCTCTGTGGTCTGGTCTTTACCAGCGCCAATTTGGTCCAGTTTGCAAAGTTCATCGAAGACAGGACCGGGAGACCCTTTGAGTCCTACCTCGACTATGGCTGCTACTGTGGACTGGGGGGCTCTCGGCAGCCGGTGGACGCGACTGACTGGTGTTGCCAAGCTCACGACTGCTGTTATGGGAAGGTGTCGAACGGTCAGTGCGAACCCAAATTGGCAACATATTCCTACACCATTGAAAAAGACACCATCACTTGTGGTGGGGAAACAGAATGCCAGAGGCAAACCTGCGAGTGTGACAAAGCAGCAGCCCTGTGTTTCAGCCGCTCGGAGTTTGACAAAAAATTCATCATCTACCCAAAT…	36.245
Orhombifer_SB0331_PLB_01	ATGGTCCGCTGCGCCTCCTCCTCCTCCTCGGACAATCGCCGCCTGAGATGCTGGAGCTGGTACTGGGGGGGACTTTTACTTCTCTGGGCCGTGGCAGAAACTCGAGCAGATCTCCACTATGCTACTGTATATTGGTTGGAAGCTGAAAAATCTTTCCATGTTAGGGATGTATTAGACAGGAATGGCGATGCTTATGGCTATTACAATGACACTGTACAATCTACTGGATGGGGGATACTTGAGATCAAAGCAGGCTATGGTAACCAGCCCGTAAGCAATGAAATACTCATGTACGCTGCAGGTTTCTTGGAAGGCTACCTCACTGCTTCACATATGAGTGACCATGTTGCAAATCTGTATGATCATCTGATTAAGAATGCCACCATTGAACAAAAAGTA…	1060.37
Orhombifer_SB0331_SVMP_01	ATGATCCATGTTCTCTTGGTAACTATATGCTTGGTGGTTTTTCCATATCAAGGGAGCTGTACAATCCTGAAATCTGGAAAAGTTAAAAATTATGAAGTAGTGTATCCACAAAAGGTCCTTGCATTGACCACAGGAAGAACTGAATGGCGTGAGGAAAAGAACAAATATGAAGATACCATGAAATATGAATTTAAAGTGAATGGAGAGCCAGTGGTCCTTAACCTAGAAAAAAATAAACAACTTTTTTCCAAAGATTACACTGAGACTCATTATTCTCCTGATGGCAGAGAAATTACAACAAGCCCCCAGGTCGAGGATCACTGCTATTATCATGGCTACATTCAGAATGATGCTGACTCAACTGCAGTCATCAGTGCATGCGACGGCTTGAATGGGTAT…	2375.3
Orhombifer_SB0331_SVMP_02	ATGTTCCAAGCTCTCTTGGTAACTATATGCTTAGCAGTTTTTCCATATCAAGGGAGCTCCATAATCCTGGAATCCGGGAATGTTAATGATTATGAAGTAGTGTATCCACAAAAAGTGCATGTATTGCCCAAAGGAGGACTCCAATATGTTGAGCCAGAGACCGAGCATGAAGATACAATGCAATATGAATTTCTAGTGAATGGAGAGCCAGTGGTCCTTCACCTAGAAAGAAATAAGGGACTTTTTTCAGAAGATTACAGTGAAACTCATTATGACCCTGATGGCAGAGAAATTACAACAAGCCCTCCAGTTCAGAATCACTGTTATTATCATGGACACATCCAGAATGAAGCTGACTCAACTGCAGTCATCAGTGCATGTGATGGCTTGAAAGGACAA…	12557.6
Orhombifer_SB0331_SVMP_03	ATGTTCCAAGCTCTCTTGGTAACTATATGCTTAGCAGTTTTTCCATATCGAGGGAGCTCGATAATCCTGGAATCCGGGAATGTTAATGATTATGAAGTAGTGTATCCACAAAAAGTGCATGTATTGCCCAAAGGAGGACTCCAATATGTTGAGCCAGAGACCGAGCATGAAGATACAATGCAATATGAATTTCTAGTGAATGGAGAGCCAGTGGTCCTTCACCTAGAAAGAAATAAAGGACTTTTTTCAGAAGATTACAGTGAGACTCATTATGACCCTGATGGCAGCGAAATTACAACAAGCCCTCCGGTTCAGAATCACTGTTATTATCATGGACACATCCAGAATGAAGCTGACTCAACTGCAGTCATCAGTGCATGTGATGGCTTGAAAGGACAA…	20951.9
Orhombifer_SB0331_SVMP_04	ATGATCCAAGCTCTCTTGATAACTATATGCTTAGTGGTTTTTCCATATCAAGGGAGCTCGATAATCCTGGAATCCGGGAATGTTAATGATTATGAAGTAGTGTATCCACAAAAAGTGCTTGCATTGCCCAAAGGAGGACTAAAGCATGCTGAGCCAGAGACCAAGTATGAAGATACAATGCAATATGAATTTCTAGTGAATGGAGAGCCAGTGGTCCTTCATCTAGAAAGAAATAAGGGACTTTTTTCGGAAGATTACAGTGAAACTCATTATGCCCCTGATGGCAGGGAAATTACAACAAGCCCTCCAGTTCAGAATCACTGTTATTATCATGGACACATCCAGAATGAAGCTGACTCAACTGCAGTCATCAGTGCATGTGATGGCTTGAAAGGACAA…	28473.6
Orhombifer_SB0331_SVMP_05	ATGATCCAAGCTCTCTTGATAACTATATGCTTAGGGGTTTTTCCATATCAAGGGAGCTCGATAATCCTGGAATCTGGGAATGTTAATGATTATGAAGTAGTGTATCCACAAAAAGTGCATGTATTGCCCAAAGAAGGATTTCAGCATGCTGAGCCAGAGACCGAGCATGAAGATACAATGCAATATGAATTTCTAGTGAATGGAGAGCCAGTGGTCCTTCACCTAGAAAGAAATAAGGGACTTTTTTCAGAAGATTACAGTGAAACTCATTATGCCCCTGATGGCAGAGAAATTACAACAAGCCCTCCAGTTGAGAATCACTGTTATTATCATGGATGCATTGAGAATGATGCTGACTCAACTGCAGTCATCAGTGCATGCAACGGCTTGAAAGGACAA…	21011.3
Orhombifer_SB0331_SVMP_06	ATGATCCAAGCTCTCTTGATAACTATATGCTTAGGGGTTTTTCCATATCAAGGGAGCTCCATAATCCTGGAATCCGGGAATGTTAATGATTATGAACTAGTGTATCCACAAAAAGTGCCTGCATTGCCCAAAGGAGGACTTCAGCATGCTGAGCCAGAGACCAAGTATGAAGATACAATGCAATATGAATTTCAAGTGAATGGAGAGCCAGTGGTCCTTCACCTAGAAAGAAATAAAGGACTTTTTTCAGAAGATTACAGTGAGACGCATTATGACCCTGATGGCAGAGAAATTACAACAAGCCCTCCAGTTCAGAATCACTGTTATTATCATGGACACATCCAGAATGAAGCTGACTCAACTGCGGTCATCAGTGCATGTGACGGCTTGAAAGGACAT…	7818.8
Orhombifer_SB0331_SVMP_07	ATGATCCAAGCTCTCTTGATAACTATATGCTTAGTGGTTTTTCCATATCAAGGGAGCTCCATAATCCTGGAATCCGGGAATGTTAATGATTATGAAGTAGTGTATCCACAAAAAGTGCTTGCATTGCCCAAAGGAGGACTAAAGCATGCTGAGCCAGAGACCAAGTATGAAGATACAATGCAATATGAATTTCTAGTGAATGGAGAGCCAGTGGTCCTTCATCTAGAAAGAAATAAAGGACTTTTTTCGGAAGATTACAGTGAAACTCATTATGCCCCTGATGGCAGAGAAATTACAACAAGCCCTCCAGTTCAGAATCACTGTTATTATCATGGACACATCCAGAATGAAGCTGACTCAACTGCAGTCATCAGTGCATGTGATGGCTTGAAAGGACAA…	3844.47
Orhombifer_SB0331_SVMP_08	ATGTTCCAAGCTCTCTTGGTAACTATATGCTTAGCAGTTTTTCCATATCAAGGGAGCTCCATAATCCTGGAATCCGGGAATGTTAATGATTATGAAGTAGTGTATCCACAAAAAGTGCATGTATTGCCCAAAGGAGGACTTCAATATGTTGAGCCAGAGACCGAGCATGAAGATACAATGCAATATGAATTTCTAGTGAATGGAGAGCCAGTGGTCCTTCACCTAGAAAGAAATAAGGGACTTTTTCCAGAAGATTATAGTGAAACTCATTATGACCCTGATGGCAGAGAAATTACAACAAGCCCTCCAGTTCAGAATCACTGTTATTATCATGGACACATCCAGAATGAAGCTGACTCAACTGCAGTCATCAGTGCATGTGATGGCTTGAAAGGACAG…	12659.5
Orhombifer_SB0331_SVMP_09	ATGATCCAAGCTTTCTTGATAACTATATGCTTAGGGGTTTTTCCATATCAAGGGAGCTCCATAATCCTGGAATCGGGGAATGTTAATGATTATGAAGTAGTGTATCCACAAAAAGTGCCTGCATTGCCCAAAGGAGGACTTCAGCATGCTGAGCCAGAGACCAAGTATGAAGATACAATGCAATATGAATTTCAAGTGAATGGAGAGCCAGTGGTCCTTCACCTAGAAAGAAATAAGGGACTTTTTTCAGAAGATTACAGTGAGACTCATTATGACCCTGATGGCAGAGAAATTACAACAAGCCCTCCAGTTCAGAATCACTGTTATTATCATGGACACATCCAGAATGAAGCTGACTCAACTGCAGTCATCAGTGCATGTGATGGCTTGAAAGGACAA…	7390.91
Orhombifer_SB0331_SVMP_10	ATGATCCAAGCTCTCTTGGTAACTATATGCTTAGTGGTTTTTCCATATCAAGGGAGCTCCATAATCCTGGAATCCGGGAATGTTAATGATTATGAACTAGTGTATCCACAAAAAGTGCCTGCATTGCCCAAAGGAGGACTTCAGCATGCTGAGCCAGAGAGCAAGCATGAAGATACAATGCAATATGAATTTCTAGTGAATGGAGAGCCAGTGGTCCTTCACCTAGAAAGAAATAAAGGACTTTTTTCAGAAGATTACAGTGAAACTCACTATGCCCCTGATGGCAGAGAAATTACAACAAGCCCTCCAGTTCAGAATCACTGTTATTATCATGGATGCATTGAGAATGATGCTGACTCAACTGCAGTCATCAGTGCATGCAACGGCTTGAAAGGACAA…	16406.8
Orhombifer_SB0331_SVMP_11	ATGATCCAAGCTCTCTTGGTAACTATATGCTTAGTGGTTTTTCCCTATCAAGGGAGCTCGATAATCCTGGAATCCGGGAATGTTAATGATTATGAAGTAGTGTACCCACAAAAAGTGCTTGCATTGCCCAAAGGAGGACTTCAATATGTTGAGCCAGAGACCGAGCATGAAGATACAATGCAATATGAATTTCTAGTGAATGGAGAGCCAGTGGTCCTTCATCTAGAAAGAAATAAGGGACTTTTTTCAGAAGATTACAGTGAGACTCATTATGCCTCTGATGGCAGAGAAATTACAACAAGCCCTCCAGTTCAGAATCACTGTTATTATCATGGACACATCCAGAATGAAGCTACCTCAACTGCAGTCATCAGTGCATGTGATGGCTTGAAAGGACAA…	5670.03
Orhombifer_SB0331_SVMP_12	ATGATCCAAGCTCTCTTGATAACTATATGCTTAGGGGTTTTTCCATATCAAGGGAGCTCCATAATCCTGGAATCCGGGAATGTTAATGATTATGAACTAGTGTATCCACAAAAAGTGCCTGCATTGCCCAAAGGAGGACTTCAGCATGCTGAGCCAGAGACCAAGTATGAAGATACAATGCAATATGAATTTCAAGTGAATGGAGAGCCAGTGGTCCTTCACCTAGAAAGAAATAAAGGACTTTTTTCAGAAGATTACAGTGAGACGCATTATGACCCTGATGGCAGAGAAATTACAACAAGCCCTCCAGTTCAGAATCACTGTTATTATCATGGACACATCCAGAATGAAGCTGACTCAACTGCGGTCATCAGTGCATGTGACGGCTTGAAAGGACAT…	0
Orhombifer_SB0331_SVMP_13	ATGATCCAAGCTCTCTTGGTAACTATATGCTTAGTGGTTTTTCCCTATCAAGGGAGCTCGATAATCCTGGAATCCGGGAATGTTAATGATTATGAAGTAGTGTACCCACAAAAAGTGCTTGCATTGCCCAAAGGAGGACTTCAATATGTTGAGCCAGAGACCGAGCATGAAGATACAATGCAATATGAATTTCTAGTGAATGGAGAGCCAGTGGTCCTTCATCTAGAAAGAAATAAGGGACTTTTTTCAGAAGATTACAGTGAGACTCATTATGCCTCTGATGGCAGAGAAATTACAACAAGCCCTCCAGTTCAGAATCACTGTTATTATCATGGACACATCCAGAATGAAGCTACCTCAACTGCAGTCATCAGTGCATGTGATGGCTTGAAAGGACAA…	2251.36
Orhombifer_SB0331_SVMP_14	ATGATCCAAGCTCTCTTGATAACTATATGCTTAGTGGTTTTTCCATATCAAGGGAGCTCGATAATCCTGGAATCCGGGAATGTTAATGATTATGAAGTAGTGTATCCACAAAAAGTGCTTGCATTGCCCAAAGGAGGACTAAAGCATGCTGAGCCAGAGACCGAGCATGAAGATACAATGCAATATGAATTTCTAGTGAATGGAGAGCCAGTGGTCCTTCATCTAGAAAGAAATAAGGGACTTTTTTCGGAAGATTACAGTGAAACTCATTATGCCCCTGATGGCAGGGAAATTACAACAAGCCCTCCAGTTCAGAATCACTGTTATTATCATGGACACATCCAGAATGAAGCTGACTCAACTGCAGTCATCAGTGCATGTGATGGCTTGAAAGGACAA…	11624.2
Orhombifer_SB0331_SVMP_15	ATGATCCAAGCTCTCTTGATAACTATATGCTTAGTGGTTTTTCCATATCAAGGGAGCTCCATAATCCTGGAATCCGGGAATGTTAATGATTATGAAGTAGTGTATCCACAAAAAGTGCATGTATTGCCCAAAGAAGGATTTCAGCATGCTGAGCCAGAGACCAAGTATGAAGATACAATGCAATATGAATTTCTAGTGAATGGAGAGCCAGTGGTCCTTCATCTAGAAAGAAATAAGGGACTTTTTTCAGAAGATTACAGTGAAACTCATTATGACCCTGATGGCAGAGAAATTACAACAAGCCCTCCAGTTGAGAATCACTGTTATTATCATGGACACATCCAGAATGAAGCTGACTCAACTGCAGTCATCAGTGCATGTGATGGCTTGAAAGGACAA…	8019.83
Orhombifer_SB0331_SVMP_16	ATGATCCAAGCTCTCTTGGTAACTATATGCTTAGTGGTTTTTCCATATCAAGGGAGCTCAACAATCCTGAAATCTGGAAAAGTTAAAAATTATGAAGTAGTATATCCACAAAAAGTCCTTGCATTGACCACAACAGGAACTGAGTGGCATAAGGAAAAGAACAAATATGAAGATACCATGAAATATGAATTTAAAGTGAATGGAGAGCCAGTGGTCCTTAACCTAGAAAAAAATAAACAACTTTTTTGCAAAGATTACACCGAGACTCATTATTCCCCTGATGGCAGAGAAATTACAACAAACCCACAAGTCGAGGATCACTGCTATTATCATGGTTACATTCAGAATGATGCTGACTCAACTGCAGTCATCAGTGCATGCGACGGCTTGAATGGGTAT…	2204.46
Orhombifer_SB0331_SVSP_01	ATGGCACTGATCAGAGTGCTAGCAAACCTTCTGATACTGTGCCTTTCTTACGCAAGAACCCCTCCTGATCGGATCATTGGAGGCGTTGAATGTAACAAAAGTGAACATCGCTCCCTTGTACTCTTGTACAACTCTGCAGGGTTTTTCTGCTCTGGGACCTTGCTTAACCACGAATGGGTGCTCACCGCTGCACACTGCAACAGGGAAAATATCCAGATAAAGCTTGGTGTGCATAACTTACATGTTCCCAATGAGGATGAGCAGATCAGAGTCCCGAAGGAGAAGTTCTGTTGTCTCAGTACCAAGAACTGTACCCAATGGAACCAGGACATCATGTTAATCAGGCTGAACAGTTCTGTTAACAATAGTACGCACATCGCACCGCTCAGCTTGCCCTCC…	17.255
Orhombifer_SB0331_WAP_02	ATGAAACCTTGGATTCTGCTTCTCCTTGTTGGTCTCCTCATTCTTTCAACTCAACAGACATCGGCAAAGACCAAAAGACATCCTTACCCAATAGTCAAACCGGGTGAGTGTCCCATGTTCAAAATCTCTCCTGACCAGCCGTGTGACCAAAACTGTCAGTGGGACAATAACTGCGAAGGGGATATGAAATGCTGCCCCAAGGGATGTGCCAGAGTCTGTTTCCCTCCAGGTGGCTCTCGCGCGGAATCGGGACCGGACTTCGCCAGGAGCGATGCAGACATGGCTGGAGGCAAGGCTGGCAAAGACAGTGGAAAGGCCAAGGCCAAGGCAGTATCTCGCTCGCAAAGAGCTGGGCTTCAGTCCCCAGTGGGCCGTACCCACAGACACTTGAAGACTCGC…	137.195

## Sheet: Omelanogenys_Toxins
Sequence name and annotation	Nucleotide sequence (CDS)	Transcripts per Million (TPM)	Back to index
Omelanogenys_SB0555_BDEF_01	ATGAAGATCCTTTATCTGCTGTTTGCATTGCTTTTCCTTGCATTCCTGTTTGAACCAGGTAATGCTCAGCCCTTCTGTCGCCGTATAGGAGGATTCTGCCATCCCCCTCCGTGTCCAGAGAATAAGATTAATAACATTAGCATTGGGCAACGGGACTGTCCAGAGGGATGGGTATGCTGTTTTCCCTACTAA	73.8033
Omelanogenys_SB0555_CRISP_01	ATGATTGTCTTCATCTTGCTAAGTCTTGCTGTAGTGCTACAACAGTCTTTTGGGCTTGTTGATTTTAATTCTGAGTCACCCAGAAAACCAGAAATACAAAGGGTGATTGTTGACACGCACAATTCTTACAGAAGATCTGTCAGTCCAACTGCTAGCAACATGCTAAGAATGGAATGGTATCCTGAAGCTGCTGCAAATGCAGAACGTTGGGCGTATCAATGTTTTTATGATCACAGTCAAAACTCTGAAAGAGTTATTGATGGAATACAATGTGGTGAAAATATATACAAGTCAACTAATCCCAGAGCATGGACTGAAATAATGCAGTTGTGGTATGATGAATACAAAAATTTCATCTTTGGCGTTGGAGCAAACCCACCAAATTCTGTTATTGGCCAT…	107238
Omelanogenys_SB0555_CTL_01	ATGGGGCGATTCATCTTTGTGAGCCTGGGCTTGCTGGTCGTGGCTGTCTCCCTAAGGGGATCTGGAGCGTGCTGTCCCTGCGGTTGGTCCTCCTATGACAAGTATTGCTACAAGGTCTTTGATAAACGCAAGAATTGGGACGATGCCGAGAGGTTCTGCATGGAGCAGGGGAAAGGCGGCCATCTGGCCTCTCTCGGAAGCATTGAAGAGGGAAAATTTGTGGGCAAACTCATCTTTGACAGATTAAAGAAACGCCCGACCTATGTCTGGGTTGGACTGAGGGCTCAAGGCCAAGGACAGCAATGCAGTTCGAGGTGGAGTGACGGCTCCAGGATCGTTTATGAAAACTGGCATCCATTAATATCCAGAAAATGTCTTGTGTTGTCAGAATGGACGGAC…	6609.92
Omelanogenys_SB0555_CTL_02	ATGGGGCGATTCATCTTTGTGAGTCTCGGCTTGCTGGTCCTGGCTTTTTCCCTGAGTGGAATTGGAGCTGATCAACAGTGTCCCTCTGGTTGGTTCTCCCACAATGTGTCTTGCTACAAGCTCTTCAGCGATTGGAAGACCTGGGACGAAGCGCAGAGGGTCTGCATGGAAGACCAAGAAAACGGCCAACTCGCCTCCATCAAAGATCTGGAAGAGTCAGTGAAGTTGTCTGACGAGATCTTCAAACTATGGCGTATCTTTGATGTCTGGATTGGAATGAGGCTTTCAAAGAGAAAAGGCAACTGGGAGTGGAGTGATGGCTCCAACGTGAGCTTCACAGGCTGGGAAGAAGGAGAACCCAACAACCAATGGAATAATGAGTTCTGTGCTGTACTGACA…	4751.97
Omelanogenys_SB0555_CTL_03	ATGGGGCGATGCATCTTTGTGAGCTTCGGCTTGCTGGTGGTGGCCCTCTCCCTGAGTGGAGTTGGAGCTGATCACCACTGTCCACCCGGCTGGTCCTCCTTTAATGAGTTTTGCTACAAGGTCTTCAATAGATCAGTGACCTGGGACGCGGCAGAGAGATCCTGCCAGCGAGACCAGAAATACAGCCACCTCGCCTCCATCCACAGCAAGCAAGAGGCAGCGTTCCTGGTCCTGTTAGCCTCCTATGGGGCCAGCCCCAAGTGCAGTGTCTGGATCGGACTGAGCGATCTACAGAAAAAAAGTTCCTGGCAATGGATTGATGGCTCCCGCCTCAGCTACAAGTCCTGGATGCCAGGAGCCCCCAACAACCATAGAAACATAGAGTATTGTGTTGTGATG…	7065.71
Omelanogenys_SB0555_CTL_04	ATGGGGCGATTCATCTTTGTGAGCCTGGGCTTGCTGGTCGTGGCTGTCTCCCTAAGGGGCTCTGGAGCAGATTGTCCCTCTGGCTGGTCCTCCTATGATAAGTATTGTTACAAGGTCTTTGATGAACGCAAGAATTGGGACGAAGCAGAGAGGTTCTGCATGGAGCAGAAGACAGGCAGCCATCTGGCCTCCATCCTTAGCAGTGAAGAAGGGTCTTATGTGGCCAATCTGGCCTTCAAAAGTTTGAAGAACCCTTCTATGTGGATCGGACTGAGTAATATATGGAATGCCTGCAGCTGGCAGTGGAGCGATGGCTCCAGCCTGGGTTACAAAGCCTGGGTTGAAGGACCCGATTGTGTTATAATGCGTTTACAGCCAGGTTCTATCGAGTGGCACAGT…	2009.1
Omelanogenys_SB0555_CTL_05	ATGGAGCGATTCATCTTCGGAGTCTTGCTGGTTGTGGCCCTCTCCCTAAGTGGAACTGGAGCTGATCCCCAATGTCCCTTCGGTTGGTTCTCCTATAATGGGCATTGCTACAAAGTCTTCAAACAATTCAAAAGCTGGAACAATGCAGAGATGTTCTGCAGGCAACAGGAGGAAGGGGGCCACCTCACCTCCATCCTAAGCTACGTAGAGGCAGATTTCGTGGCCAGGGTGGTCTCCCAGCAAGTCTTGCTTCTAAATGTCTGGATCGGACTGAGTGCTTCACGGAAACTAACTGTGGCCCCTCTGTCATTCACGCAACGCATCTGGAGGTGGAGTGATGGCTCCAGCTTCCGCTACAAATCCTGGGCACGAGGAGAACCCAACAACTTCCTTTGGAAC…	2080.86
Omelanogenys_SB0555_CTL_06	ATGCTTCTCATCACTTGCTTCATCTTTGGTCTCCTGGGCAGCCTTACCTGGGCAGAAGTTCCAAAGGCTCGGACTGCCTGTCCTTCTGGCAGCTTTGCCATTAGAGAGCAGAGCCAGTGGTATTGCTACAAGTTCTATGAAGAGCTGTTCACCTTTCAAGAGGCTGAGGAAGACTGTCAGTTCAAATGCAAAGGTCATTTAGCATCTTTCATAAGTGACACCCAGGCAAAATACATCAATACCTATATCTCTAAAGAAAACATAGATAAGAACTGGGTCTGGATTGGGCTCCAGCGACATTCAACATCCAATGTGAAAACTGGATGGCGCTGGAATGATGGGACTCGATCCAGGTATACCAGGTGGAGCGCTGGACAACCCAACAATCAGTCTAAAAAA…	3.30667
Omelanogenys_SB0555_CVF_01	ATGGAGGGGATAGCGCTGTACTTGGTGGCTGCTCTATTGATTGGTTTTCCAGGGTCTTCCCATGGGGCTCTCTACACCCTCATCACCCCTGGTGTTTTGCGAACAGACACAGAAGAGCAAATTTTGGTGGAGGCCCATGGAGACAATGCTCCAAAACAGCTTGACATCTTGGTTCATGATTTTCCACTGAAGCAGAAAACCTTGTTCCAAAAAAGAGTAGAAATGAATCCAGCAGGAGGCATGCTTGTCACTCCAACTATAAATATTCCTGCAAAAGAACTGGGCTCCAGGCAAAATCAGTATGTGGTTGTACAAGTAACTGGTCCTCAAGTGAGATTGGAAAAGGTGGTTCTCCTTTCTTACCAGAGTGGCTTTGTGTTCATCCAGACAGATAAAGGC…	567.463
Omelanogenys_SB0555_CYS_01	ATGGTGCGCTCCCAGCTGCCGACCCCGGCTGCCCTCGGCCGGCTCTGCGCCCTCCTGCTGCTGCTGCCGCCCTCGGCGCTGCCGGCGTCGATGCCCGGGGGCCTTTCCCCCAGATCCGTCACGGACCCGGAGGTGCAGGAAGCCGCCGCCTTCGCCGTGGAGGAATACAACGGGCGCAGCTCGAACGCCAACTATTTCAAGGAGTTGCGCGTTGTGGACGCGCAGTCCCAGGTAGTCGCGGGGGTGTTATATTATCTGACGATGGAGTTGGCAAAAACCAACTGTGAGAAGACCGCCGGCAAACCGAAGGTGTACAAAGAGATCCAGAACTGTGAACTCCCTCCAGGGGCTCAGCGGGAGAAACTAACTTGCCACTTCCAAGTCTGGAGTCGTCCTTGG…	553.65
Omelanogenys_SB0555_DIPEP_01	ATGAAGACAGTAGTGAAGTGCTTATTAGGGCTTCTTGCACTTGGAGTTATCATTACAGCCATAGTTGTTCCAGTAGTTTTGCTAACCAGGGATGATTCCGATACCCGTAGAAAATTTTCTTTGGAGGATTATCTGAATAATGATTTTCAATACAAAACATATAATGTGCGGTGGATGTCAGATCATGAGTATGTCTACACAAATCAGAACAATGTTTTTCTGTACAACATTGATGATGGAAAAGAGTCTATGATCTTACCAAATAACACATTAGACAGTTACAATAGTTCTGAGGCAATATTGTCACCTGACAAAAAATTTGCTCTTCTGCAATACAATTATGAAAAGGTGTGGAGGCACTCATACACGGCATCATACCATATCTATGATCTAAGTAAC…	46.3167
Omelanogenys_SB0555_HYAL_01	ATGGAGTGCCCACGATTTCTGAAGGATCTAACAGTATCAGAAAAACTGCATATTATGTGTCATCTATGGATTAAATGCCTGGCAACTTGGATATTACTGAAGAGATTTAACGGAGTTCATGTTATCCAGACCAAAGCTCCAATGTATCCGGATGAACCTTTCCTTGTGTTCTGGAATGCACCTACTACCCAATGTCAGATGCGCTATAAGGTGGACTTAGACCTCGAGACTTTTCACGTTGTACCAAATGCCAATGAGTCTTTGAGTGGGTCTGCTGTGACAATATTTTATCCTACCCAGTTGGGGCTCTATCCCCATATTGATGACCATGGGCATTTCCTCCATGGGATTATACCACAAAATGAAAGCCTCACCAAACATCTCCAAAAAACAAAATCG…	216.047
Omelanogenys_SB0555_iPLA2_01	ATGAAGTATCTTCTTTTGTTCACTGCTTTGATAACTACAGCAACTGCTGCTGACCTGGTCTGCCAATGTTCTGCGCCAACGTCTGGACCAGCGTGCAAAGACAATACTTGTACTATCCCAAAGGGACAATGTTATTTATCTGAGCGGCAAACTGCTACCGAGCAAGATAAGCCAGTCAGTGTAGTAAATAAAGGCTGCCAGGAAGAAAAAGATACTACTGTCTGCAAGGACAAAGGGGTTGTGTTCATTTCGACTGAGAATGTTTTTTATCTGCTGGACAGTGTTCAATGCTGTAATGATACAAATGAATGCAACAAAGATCTCGTAGACGTTTCAAAGCTTAACAAGACCTTTTCCAGCAAAAAGTTGGTTTGTCCATCATGCTTTGCTTTGGGTAAG…	337.767
Omelanogenys_SB0555_KUNZ_01	ATGTGGGCCAGGATCCTTCTGGTGGGGGCGCTCCTCTCCTTCCTTGCTGACTTCCATCCTGCCAGTGGTGGAGATGCTGGGGGTCAAAACAGCCAGAATCCTTGGAACAGTATCTGCCAGCTCCCTAAAGACCAAGGTCCCTGTGACAACTTATGTCGTCACTGGTACTATGACTCAAGTTCCAACAGATGCAGACGTTTCTACTATGGAGGCTGCTATGGGAATGCGAACAATTTCAAGGACATCAACGAATGTGACCGCCGCTGTGTCAACCCAGATATCAACAAGCCTGGTAGATGTCCCCAACTAATTAGTCCCAATGACAAAATTTGTGGCACGTTCTGCTCCAACGATGCCAAATGCCCTGGCAATGAGCGCTGCTGCCCAACATCTTGTGGA…	60.7633
Omelanogenys_SB0555_svLIPA_01	ATGTGGCTGCTAATAATTGCAGTGAGCTTGTTCCAAGGCCTGGTAAATTCATCAGTGCTTGAGAGAAGAAAAAGAGACGTGAATCCAGAAACCTCCATGAACATTAGTGAAATTGTTTTATTCAGAGGATATCCCAGTGAGGAATATGAGGTGGTGACAGATGATGGATATTGCCTAAGTATTAATAGAATTCCTTATGGAAAAATAAGTCAGAAAACCAAGGAACGGAGACCAGTTGTGTTTCTGCAACATGGCTTCCTTGCTGATGGCAGTAACTGGGTGACCAACCTAGACTACAACAGCCTGGGTTTTGTGCTGGCTGACGCTGGTTTTGATGTTTGGTTAGGGAACAGCAGAGGAAACACTTGGTCCCGAAAACACATCAACTATACCACAGAG…	72.2333
Omelanogenys_SB0555_svLIPA_02	ATGTGGCTGCTAATAATTACAGTGAGCTTGTTCCAAGGCCTGGTAAATTCATCAGTTCTTGAGAGAAGAAAAAGAGACGTGAATCCAGAAACCTCCATGAACATTAGTGAAATTATTTTATTCAGAGGATATCCCAGTGAGGAATATGAGGTGGTGACAGATGATGGATATTGCCTAAGTATTAATAGAATTCCTTATGGAAAAATAAGTCAGAAAACCAAGGAACGGAGACCAGTTGTGTTTCTGCAACATGGCTTTCTTGCTGATGGCAGTAACTGGGTGACCAACCTTGACTACAACAGCCTGGGTTTTGTGCTGGCTGACGCTGGTTTTGATGTTTGGTTAGGGAACAGCAGAGGAAACACTTGGTCCCGAAAACACATCAAGTATACCCCAGAG…	32.7
Omelanogenys_SB0555_SVMP_01	ATGATCCATGTTCTCTTGGTAACTATATGCTTAGTGGTTTTTCCATATCAAGGGAGCTGTACAATCCTGAATTCTGGAAAAGTTAAAAATTATGAAGTAGTGTATCCACAAAAGGTCCTTGCATTGACCACAGGAAGAACTGAATGGCGTGAGGAAAAGAACAAATATGAAGATACCATGAAATATGAATTTAAAGTGAATGGAGAGCCAGTGGTCCTTAACCTAGAAAAAAATAAACAACTTTTTTCCAAAGATTACACTGAGACTCATTATTCTCCTGATGGCAGAGAAATTACAACAAGCCCCCAGGTCGAGGATCACTGCTATTATCATGGTTACATTCAGAATGATGCCGACTCAACTGCAGTCATCAGTGCATGCGACGGCTTGAATGGGTAT…	708.543
Omelanogenys_SB0555_SVMP_02	ATGATCCAAGCTCTCTTGATAACTATATGCTTAGGGGTTTTTCCATATCAAGGGAGCTCGATAATCCTGGAATCCGGGAATGTTAATGATTATGAAGTAGTGTATCCACAAAAAGTGCATGTATTGCCCAAAGGAGGACTCCAATATGTTGAGCCAGAGACCAATTATGAAGATACAATGCAATATGAATTTCAAGTGAATGGAGAGCCAGTGGTCCTTCACCTAGAAAGAAATAAGGGACTTTTTTCAGAAGATTATAGTGAAACTCATTATGACCCTGATGGCAGAGAAATTACAACAAGCCCTCCAGTTCAGAATCACTGTTATTATCATGGACACATCCAGAATGAAGCTGACTCAACTGCGGTCATCAGTGCATGTGACGGTTTGAAAGGACAA…	5266.22
Omelanogenys_SB0555_SVMP_03	ATGATCCAAGCTCTCTTGGTAACTATATGCTTAGTGGTTTTTCCATATCAAGGGAACTCGATAATCCTGGAATCCGGGAATGTTAATGATTATGAACTAGTGTATCCACAAAAAGTGCTTGCATTGCCCAACGGAGGACTTCAGAATGCTGAGCCAGAGAGCAAGCATGAAGATACAATGCAATATGAATTTCTAGTGAATGGAGAGCCAGTGGTCCTTCATCTAGAAAGAAATAAGGGACTTTTTTCAGAAGATTACAGTGAGACTCATTATGCCCCTGATGGCAGAGAAATTACAACAAGCCCTCCAATTCAGAATCACTGTTATTATCATGGACACATTGAGAATGATGCTGACTCAACTGCAGTCATCAGTGCATGCAACGGCTTGAAAGGACAA…	20681.5
Omelanogenys_SB0555_SVMP_04	ATGTTCCAAGCTCTCTTGGTAACTATATGCTTAGCAGTTTTTCCATATCAAGGGAGCTCGATAATCCTGGAATCCGGGAATGTTAATGATTATGAAGTAGTGTATCCACAAAAAGTGCATGTATTGCCCAAAGGAGGACTTCAATATGTTGAGCCAGAGACCGAGCATGAAGATACAATGCAATATGAATTTCTAGTGAATGGAGAGCCAGTGGTCCTTCACCTAGAAAGAAATAAAGGACTTTTTTCAGAAGATTATAGTGAAACTCATTATGACCCTGATGGCAGAGAAATTACAACAAGCCCTCCAATTCAGAATCACTGTTATTATCATGGACACATCCAGAATGAAGCTGACTCAACCGCAGTCATCAGTGCATGTGACGGCTTGAAAGGACAA…	26052.6
Omelanogenys_SB0555_SVMP_05	ATGATCCAAGCTCTCTTGATAACTATATGCTTAGGGGTTTTTCCATATCAAGGGAGCTCGATAATCCTGGAATCCGGGAATGTTAATGATTATGAAGTAGTGTATCCACAAAAAGTGCTTGCATTGCCCAAAGAAGGATTTCAGCATGCTGAGCCAGAGACCAAGTATGAAGATACAATGCAATATGAATTTCAAGTGAATGGAGAGCCAGTGGTCCTTCACCTAGAAAGAAATAAAGGACTTTTTTCAGAAGATTACAGTGAGACTCATTATGACCCTGATGGCAGAGAAATTACAACAAGTCCTCCCGTTCAGAATCACTGTTATTATCATGGACACATCCAGAATGAAGCTGACTCAACTGCAGTCATCAGTGCATGTGATGGCTTGAAAGGACAA…	8089.94
Omelanogenys_SB0555_SVMP_06	ATGATCCAAGCTCTCTTGATAACTATATGCTTAGTGGTTTTTCCCTATCAAGGGAGCTCGATAATCCTGGAATCTGGGAATGTTAATGATTATGAAGTAGTGTATCCACAAAAAGTGCTTGCATTGCCCAAAGGAGGACTTCAGAATGCTGAGCCAGAGACCGAGCATGAAGATACAATGCAATATGAATTTCTAGTGAATGGAGAGCCAGTGGTCCTTCATCTAGAAAGAAATAAGGGACTTTTTTCAGAAGATTACAGTGAAACTCATTATGCCCCTGATGGCAGAGAAATTACAACAAGCCCTCCAGTTCAGAATCACTGTTATTATCATGGACACATCCAGAATGAAGCTGACTCAACTGCGGTCATCAGTGCATGTGACGGCTTGAAAGGACAA…	34208.3
Omelanogenys_SB0555_SVMP_07	ATGATCCAAGCTCTCTTGATAACTATATGCTTAGTGGTTTTTCCCTATCAAGGGAGCTCGATAATCCTGGAATCTGGGAATGTTAATGATTATGAAGTAGTGTATCCACAAAAAGTGCTTGCATTGCCCAAAGGAGGACTTCAGAATGCTGAGCCAGAGACCGAGCATGAAGATACAATGCAATATGAATTTCTAGTGAATGGAGAGCCAGTGGTCCTTCATCTAGAAAGAAATAAGGGACTTTTTTCAGAAGATTACAGTGAAACTCATTATGCCCCTGATGGCAGAGAAATTACAACAAGCCCTCCAGTTCAGAATCACTGTTATTATCATGGACACATCCAGAATGAAGCTGACTCAACTGCGGTCATCAGTGCATGTGACGGCTTGAAAGGACAA…	16410.9
Omelanogenys_SB0555_VEGF_01	ATGAACTTTCTGATCACTTGGATCCATTGGGGGTTGGCGGCGCTGCTTTATTTCCACAACGCCAAGGTGTTGCAGGCTGCTCCTGCCCAGGGGGATGGAGAGAGGCAACAAGGTGAAGTTATCCCATTTATGAAGGTCTATGAGCGCAGCGCCTGCAGGACAGTTGAGACCATGGTAGATATTTTCCAGGAGTATCCTGATGAGGTGGAATACATCTTCAAGCCGTCCTGTGTGGCCCTGATGAGATGTGGAGGATGCTGTAATGATGAAGCGCTAGAATGTGTGCCCACAGAGGTGTACAATGTCAGCATGGAGGTCATGAAACTCAAACACTTTCAGAGCCAGCATATACATCCTATGAGCTTCCTGCAGCACAGTAGATGTGAATGCAGACCAAGG…	448.173
Omelanogenys_SB0555_VEGF_02	ATGAACTTTCTGATCACTTGGATCCATTGGGGGTTGGCGGCGCTGCTTTATTTCCACAACGCCAAGGTGTTGCAGGCTGCTCCTGCCCAGGGGGATGGAGAGAGGCAACAAGGTGAAGTTATCCCATTTATGAAGGTCTATGAGCGCAGCGCCTGCAGGACAGTTGAGACCATGGTAGATATTTTCCAGGAGTATCCTGATGAGGTGGAATACATCTTCAAGCCGTCCTGTGTGGCCCTGATGAGATGTGGAGGATGCTGTAATGATGAAGCGCTAGAATGTGTGCCCACAGAGGTGTACAATGTCAGCATGGAGGTCATGAAACTCAAACACTTTCAGAGCCAGCATATACATCCTATGAGCTTCCTGCAGCACAGTAGATGTGAATGCAGACCAAGG…	113.813
Omelanogenys_SB0555_WAP_01	ATGAGGACGCCCGGGAGAGGCAGCTGCCCCCTTCTCCTCTTCTCCCTGGTGGGTCTCCTCGCGACCTGTGCTCAGGAGCCCGACACGGCTGGACAGAGCACCACAGTGGCCGCCGAGAAAGCCGGCACCTGTCCCCAGGCAGAGGCGGAGATGCCCAGTGGGAACTGCACGGAGGAGTGCCAGTCCGACGCCGGCTGCCAGGAGAACCAGAAGTGCTGCCGGACAGGATGCCGGACTTCCTGCCAAATCCCAGACGAGAAACCCGGAGCCTGCCCAAATGTGGACGTGCCCATCCCGCCTCTGGGCCGTTGCCAAACCACGTGTAAATCGGATTCAAGCTGCCCAGGGACGAAGAAATGCTGCAAAAATGGCTGCGGGTTTATGACTTGTGAAACGGCC…	1683.13
Omelanogenys_SB0556_CNP_01	ATGTTCGCCTCCCGTCTGGCGGCCGGCGGGCTGCTCCTGCTGACCCTGCTGGCTCTGGCCCTCGACGGGAAGCCGGCGCCCCCGCAGCCGCTGCACAAGGCTCCGGCGGGCGGCACGACGGCGTTGCGGCGGGAGCTGACGGAGCAGCCGGAGGGGTCGTCGGGTCCCGCGGCTGGAGGAGGAGGCGGCCGCAGCGGCGGCTCCAAGGCGGCCAATGCAGCCCCGACGTCGCCGAAGAGCAAAGCGGCGGCGGCGGCGGCGGCGGGGCGGCTGATGCGGGATTTGCGCCCCGACAGCAAGCAGTCGCGGACGGCCTGGGGCCGGATGGTGCACCCCGAGCACCACGCGGGAGGCGGCGGCGGCGGTGGAGGCGGCGGCGGCGGCGGCTCGCGTCGTCTG…	2123.38
Omelanogenys_SB0556_CNP_02	ATGTTCGCCTCCCGTCTGGCGGCCGGCGGGCTGCTCCTGCTGACCCTGCTGGCTCTGGCCCTCGACGGGAAGCCGGCGCCCCCGCAGCCGCTGCACAAGGCTCCGGCGGGCGGCACGACGGCGTTGCGGCGGGAGCTGACGGAGCAGCCGGAGGGGTCGTCGGGTCCCGCGGCTGGAGGAGGAGGCGGAGGCGGCCGCAGCGGCGGCTCCAAGGCGGCCAATGCAGCCCCGACGTCGCCGAAGAACAAAGCGGCGGCGGCGGCGGCGGCGGCGGGGCGGCTGATGCGGGATTTGCGCCCCGACAGCAAGCAGTCGCGGACGGCCTGGGGCCGGATGGTGCACCCCGAGCACCACGCGGGAGGCGGCGGCGGCGGCGGCGGCGGAGGCGGCGGCGGCGGC…	425.863
Omelanogenys_SB0556_CNP_03	ATGTTCGCCTCCCGTCTGGCGGCCGGCGGGCTGCTCCTGCTGACCCTGCTGGCTCTGGCCCTCGACGGGAAGCCGGCGCCCCCGCAGCCGCTGCACAAGGCTCCGGCGGGCGGCACGACGGCGTTGCGGCGGGAGCTGACGGAGCAGCCGGAGGGGTCGTCGGGTCCCGCGGCTGGAGGAGGAGGCGGAGGCGGCCGCAGCGGCGGCTCCAAGGCGGCCAATGCAGCCCCGACGTCGCCGAAGAACAAAGCGGCGGCGGCGGCGGCGGCGGCGGGGCGGCTGATGCGGGATTTGCGCCCCGACAGCAAGCAGTCGCGGACGGCCTGGGGCCGGATGGTGCACCCCGAGCACCACGCGGGAGGCGGCGGCGGCGGTGGAGGCGGCGGCGGCGGCGGCTCG…	699.78
Omelanogenys_SB0556_FAXV_01	ATGATTTCCTGCCACTTCAGTGTTTTGCTTTGCCTTCTTCTCCTTGCATCTCCCATTGCAAAGGCTTCAGTTTTCTTAAGGCACAAGGAAGCCAGCAACATTTTACAAAGAACCAGGAGAGCCAATTATTTCTTAGAAGAGCTTAAAGCAGGATCAGTGGAACGGGAATGCCTAGAAGAGAAATGTTCATGGGAGGAAGCAAGAGAAATCTTCCAAGATGATTTGAGGACCAAAGAATTCTGGGCAATCTATACAGATCCTGATCAGTGTGACTCCAACCCTTGCCAGAATGGTGGGACCTGTACTGATATGCATCAAGATTACGTTTGCCTTTGTCCTCCAAAATATGAAGGCAGAAATTGTGAAATAAGACCAGAAAGCAAGCTGAAATGCATTTTC…	201.137
Omelanogenys_SB0556_FAXV_02	ATGGCTTCTCAGCTACTCCTCTGTCTGATCTTCACTTTTCTGTGGAGTCTCCCAAAGGCTGAAAGTAATGTATTCTTAAAAAGCAAACTGGCAAATAGATTTTTGCAAAGAACGAAACGAGCTAATTCACTGTTTGAGGAAATTAAACCGGGAAACATTGAAAGGGAATGCGTTGAAGAGAGATGCTCGAAAGAAGAAGCCAGGGAGGCATTTGAAGATCAAGAGAAAACCGAGAACTTCTGGAATGTTTATGTAGATGGGAATCAGTGTTTATCAAACCCTTGTCATTATGGTGGGACATGCAAAGACGGCATTGGTAGCTATACCTGTACCTGTTTGGCTGGCTATGAAGGGAAAAACTGTGAATATCTCATACATAAATCCTGCAGATTGGACAAC…	15.37
Omelanogenys_SB0556_KUNZ_01	ATGTGGGCCAGGATCCTTCTGGTGGGGGCGCTTCTCTCCTTCCTTGCTGACTTCCATGCTGCCAGTGGTGGAGATGCTGGGGGTCAAAACAGCCAGAATCCTTGGAACAGTATCTGCCAGCTCCCTAAAGACCAAGGTCCCTGTGACGACTTACGTCGTCACTGGTACTATGACTCAAGTTCCAACAGATGCAGACGTTTCTACTATGGAGGCTGCTATGGGAATGCGAACAATTTCAAGGACATCAACGAATGTGACCGCCGCTGTGTCAACCCAGATATCAACAAGCCTGGTAGATGTCCCCAACTAATTAGTCCCAATGACAAAATTTGTGGCACGTTCTGCTCCAACGATGCCAAATGCCCTGGCAATGAGCGCTGCTGCCCAACATCTTGTGGA…	9.82333
Omelanogenys_SB0556_OHAN_01	ATGTCTCTTTCTGCTGGCTCCCAATTCAGTTTGAACTTCCTGCAAGCAAAGAAAGTCCTGCCAAGGCTCACAGGACTCTGTTGCATGCTCCTGTTCACACTATGCCTTTTTGCTGATCAAGAAAATGGTGGAAACGCTCAGGCTTCACCTCCTGGGAAATGGAAGAAAGCTCATGTGACGTTTGACTCAAACACAGCATTTAATTCCCTGGTTGTGTCACCAAACAAGAAGACTGTGGAAAATAAGGGCGCACCCCAAGTTGTGCCAGACAATCCAGAGAGGTTCAATAGCAGCCCCTGTGTGCTGGGGTCTGCTGGGTTCCGATCAGGGAAACATTTATTTGAAGTGAACTATGGGAGTCAAAGGGAATGGGCTGTTGGGGTGGCCGGGAAGTCTGTG…	26.42
Omelanogenys_SB0556_PLA2-IIE_01	ATGGCCCGTCCGCTCAGTGGCATCAGCCTCGTCCTCCTCCTCTGTGGTCTGGTCTTTACCAGCGCCAATTTGATCCAGTTTGCAAAGTTCATCGAAGACAGGACCGGGAGACCCGTTGAGTTCTACCTCGACTATGGCTGCTACTGTGGACTGGGGGGCTCTCAGCAGCCGGTGGACGCGACAGACTGGTGTTGCCAAGCTCACGACTGCTGTTATGGGAAGGTGTCGAACGGTCAGTGCGAACCCAAATTGGCAACATATTCCTACACCATTGAAAAAGACACCATCACTTGTGGTGGGGAAACAGAATGCCAGAGGCAAACCTGCGAGTGTGACAAAGCAGCAGCCCTGTGTTTCAGCCGCTCGGAGTTTGACAAAAAATTCATCATCCACCCAAAT…	9.13333
Omelanogenys_SB0556_PLB_01	ATGGTCCGCTGCGCCTCCTCCTCCTCCTCGGTCAATCGCCGCCTGAGATGCTGGAGCTGGTACTGGGGGGGACTTTTACTTCTCTGGGCCGTGGCAGAAACTCGAGCAGATCTCCACTATGCTACTGTATATTGGTTGGAAGCTGAAAAATCTTTCCATGTTAGGGATGTATTAGACAGGAATGGCGATGCTTATGGCTATTACAATGACACTGTACAATCTACTGGATGGGGGATACTTGAGATCAAAGCAGGCTATGGTAACCAGCCCGTAAGCAATGAAATACTCATGTATGCTGCAGGTTTCTTGGAAGGCTACCTCACTGCTTCACGTATGAGTGACCATGTTGCAAATCTGTATGATCATCTGATTAAGAATGTCACCATTGAACAAAAAGTA…	517.357
Omelanogenys_SB0556_seMMP-9_01	ATGAGGCTCCCAGCAGCCCCGGCCTTCGTCCTCCTCCTGGCGCTCCTGCCGCTGCCCTGCCGGTGGGCCGCCCCCGTGGACGGGAAGGGCCCCGTTGTCATCAACTTCCCCGGGGACGCGGTCAGCCACCTGACGGACCGGGAACTGGCCGCCCGCTACCTCCAACGTTACGGGTACCTGACGGCCACCAACCCCGGGGGGCAGGTGAAGCTGGAGACCCCCCTCAAGGCGATGCAGAAGCAGCTCGGCCTGCCGGAAACTGGGCAGCTGGACGCCCCCACCCTGGCGGCCATGCGAGCGCCCCGCTGCGGGGTCCCGGACGTGGGCCGCTTCCAGACCTTCCAGGGCGACCTCAAGTGGGACCACACGGACCTCACTTACCGGGTGGTCAACTATTCC…	3419.77
Omelanogenys_SB0556_WAP_01	ATGAGGACGCCCGGGAGAGGCAGCTGCCCCCTTCTCCTCTTCTCCCTGGTGGGTCTCCTCGCGACCTGTGCTCAGGAGCCCGACACGGCTGGACAGAGCACCACAGCGGCCGCCAAGAAAGCCGGCACCTGTCCCCAGGCAGAGGCGGAGATGCCCAGTGGGAACTGCACGGAGGAGTGCCAGTCCGACGCCGGCTGCCAGGAGAACCAGAAGTGCTGCCGGACAGGATGCCGGACTTCCTGCCAAATCCCAGACGAGAAACCCGGAGCCTGCCCAAATGTGGACGTGCCCATCCCGCCTCTGGGTCGTTGCCAAACCACGTGTAAATCGGATTCAAACTGTCCAGGGACGAAGAAATGCTGCAAAAATGGCTGCGGGTTTATGACTTGTGAAACGGCC…	133.903
Omelanogenys_SB0580_CNP_01	ATGTTCGCCTCCCGTCTGGCGGCCGGCGGGCTGCTCCTGCTGACCCTGCTGGCTCTGGCCCTCGACGGGAAGCCGGCGCCCCCGCAGCCGCTGCACAAGGCTCCGGCGGGCGGCACGACGGCGTTGCGGCGGGAGCTGACGGAGCAGCCGGAGGGGTCGTCGGGTCCCGCGGCTGGAGGAGGAGGAGGCGGAGGCGGCCGCAGCGGCGGCTCCAAGGCGGCCAATGCAGCCCCGACGTCGCCGAAGAGCAAAGCGGCGGCGGCGGCGGCGGCGGGGCGGCTGATGCGGGATTTGCGCCCCGACAGCAAGCAGTCGCGGACGGCCTGGGGCCGGATGGTGCACCCCGAGCACCACGCGGGAGGCGGCGGCGGCGGCGGCGGAGGCGGCTCGCGTCGTCTG…	2447.77
Omelanogenys_SB0580_CNP_02	ATGTTCGCCTCCCGTCTGGCGGCCGGCGGGCTGCTCCTGCTGACCCTGCTGGCTCTGGCCCTCGACGGGAAGCCGGCGCCCCCGCAGCCGCTGCACAAGGCTCCGGCGGGCGGCACGACGGCGTTGCGGCGGGAGCTGACGGAGCAGCCGGAGGGGTCGTCGGGTCCCGCGGCTGGAGGAGGAGGCGGAGGCGGCCGCAGCGGCGGCTCCAAGGCGGCCAATGCAGCCCCGACGTCGCCGAAGAGCAAAGCGGCGGCGGCGGCGGCGGCGGGGCGGCTGATGCGGGATTTGCGCCCCGACAGCAAGCAGTCGCGGACGGCCTGGGGCCGGATGGTGCACCCCGAGCACCACGCGGGAGGCGGCGGCGGCGGCGGCGGAGGCGGCGGCGGCGGCGGCTCG…	1184.3
Omelanogenys_SB0580_CTL_03	ATGGGGCGATTCATCTTTGTGAGCCTGGGCTTGCTGGTCGTGGCTGTCTCCCTAAGGGGATCTGGAGCGGATTGTCCCTCTGGTTGGTCCTCCTATGATAAGTATTGTTACAAGGTCTTTGATGAACGTAAGAATTGGGACGAAGCAGAGAGGTTCTGCATGGAGCAGAAGACAGGCAGCCATCTGGCCTCCATCCTTAGCAGTGAAGAAGGGTCTTATGTGGCCAATCTGGCCTTCAAAAGTTTGAAGAACCCTTCTATGTGGATCGGACTGAGTAATATATGGAATGCTTGCAGCTGGCAGTGGAGCGATGGCTCCAGCCTGGGTTACAAAGCCTGGGTTGAAGGACCCGATTGTGTTATAATGCGTTTACAGCCAGGTTCTATCGAGTGGCACAGT…	1651.97
Omelanogenys_SB0580_CTL_06	ATGGGGCGATGCATCTTTGTGAGCTTCGGCTTGCTGGTGGTGGCCCTCTCCCTGAGTGGAGTTGGAGCTGATCACCACTGTCCACCCGGCTGGTCCTCCTTTAATGAGTTTTGCTACAAGGTCTTCAATAGATCAGTGACCTGGGACGCGGCAGAGAGATCCTGCCAGCGAGACCAGAAATACAGCCACCTCGCCTCCATCCACAGCAAGCAAGAGGCAGCGTTCCTGGTCCTGTTAGCCTCCTATGGGGCCAGCCCCAAGTGCAGTGTCTGGATCGGACTGAGCGATCTACAGAAAAAAAGTTCCTGGCAATGGATTGATGGCTCCCGCCTCAGCTACAAGTCCTGGATGCCAGGAGCCCCCAACAACCATAGAAACACAGAGTATTGTGTTGTGATG…	1316.01
Omelanogenys_SB0580_CTL_07	ATGGGGCGATTCATCGTTCTGACCTTTGGCTTGCTGGTCGTGGCTGTCTCCCTAAATGGAGCCAAAGGTTGTTGTTGTCCCCATGATTGGTTCCCCAGGAATGGGTTTTGCTACAAGGTCTTTAATGACCACAAGAAATGGAACGACGCTGAGATGTTCTGCAGGAAATACAAGCCAGGCTGCCACCTCGCCTCCATCCATGGCAGTGAAGAGTCAGCTGACTTGGCTGAATATGTTTCCGACTATCTCAGAAGTGGTGGAAATGTCTGGATTGGACTGAGTGACCCACAGAAACAACGCAATTGGCATTGGATAGACAGATCCAGAAACAACTACCTGAGGTGGAACCCAGGAGAGCCCAACAACAAAGGGAACAGTGAATATTGCGTTGAGCTTTGG…	21.0667
Omelanogenys_SB0580_CYS_01	ATGGTGCGCTCCCAGCTGCCGACCCCGGCTGCCCTCGGCCGGCTCTGCGCCCTCCTGCTGCTGCTGCCGCCCTCGGCGGTGCCGGCGTCGATGCCCGGGGGCCTTTTCCCCAGATCCGTTGTGGACCCGGAGGTCCAGGTAGTCGCGGCCGTGTTATATTATCTGACGATGGAGTTGGCAAAAACCAACTGTGAGAAGACCGCCGGCAAACTGAAGGTGTACAAAGAGATCCAGAACTGTGAACTCCCTCCAGGGGCTCAGCGGGAGAAACTAACTTGCCACTTCCAAGTCTGGAGTCGTCCTTGGCTGAGAAAGACGGAGTTGAAAACGATGAGCTGTAAATAA	175.123
Omelanogenys_SB0580_SVMP_07	ATGTTCCAAGCTCTCTTGGTAACTATATGCTTAGCAGTTTTTCCATATCAAGGGAGCTCGATAATCCTGGAATCCGGGAATGTTAATGATTATGAAGTAGTGTATCCACAAAAAGTGCATGTATTGCCCAAAGGAGGACTTCAATATGTTGAGCCAGAGACCGAGCATGAAGATACAATGCAATATGAATTTCTAGTGAATGGAGAGCCAGTGGTCCTTCACCTAGAAAGAAATAAAGGACTTTTTTCAGAAGATTATAGTGAAACTCATTATGACCCTGATGGCAGAGAAATTACAACAAGCCCTCCAATTCAGAATCACTGTTATTATCATGGACACATCCAGAATGAAGCTGACTCAACCGCAGTCATCAGTGCATGTGACGGCTTGAAAGGACAA…	7873.75

## Sheet: Oguibei_Toxins
Sequence name and annotation	Nucleotide sequence (CDS)	Transcripts per Million (TPM)	Back to index
Oguibei_SB0188_BDEF_01	ATGAAGATCCTTTATCTGCTGTTCACATTGCTTTGCCTTGCATTCCTGTTTGAACCAGGTAATGCCCAGGGAGTGTGTCGCCGTATAGGAGGATTCTGCCATCCCCCTCCCTGTCCAGAGAATAAGATTAATAACATTAGCATTGGGCAACGGGACTGTCCAGAGGGATGGGTATGCTGTTTTCCCCCCTATGGAAAATAA	37.03
Oguibei_SB0188_CRISP_01	ATGATTGTCTTCATCTTGCTAAGTCTTGCTGTAGTGCTGCAACAGTCTTTTGGACTTGTTGATTTTAATTCTGAGTCACCCAGAAAACCAGAAATACAAAGGGTGATTGTTGACACGCACAATTCTTACAGAAGATCTGTCAGTCCAACTGCTAGCAACATGCTAAGAATGGAATGGTATCCTGAAGCTGCTGCAAATGCAGAACGTTGGGCGTATCAATGTTTTTATGATCACAGTCAAAACTCTGAAAGAGTTATTGATGGAATACAATGTGGTGAAAATATATACAAGTCAACTAATCCCAGAGCATGGACTGAAATAATGCAGTTGTGGTATGATGAATACAAAAATTTCATCTTTGGCGTTGGAGCAAACCCACCAAATTCTGTTATTGGCCAT…	118445
Oguibei_SB0188_CTL_01	ATGGGGCGATTCATCTTTGTGAGTCTCGGCTTGCTGGTCCTGGCTTTTTCCCTGAGTGGAATTGGAGCCGATCAACAGTGTCCCTCTGGTTGGTTCTCCCACAATGTGTCTTGCTACAAGCTCTTCAGCGATTGGAAGACCTGGGACGAAGCGCAGAGGGTCTGCATGGAAGACCAAGAAAACGGCCAACTCGCCTCCATCAAAGATCTGGAAGAGTCAGTGAAGTTGTCTGACGAGATCTTCAAACTATGGCGTATCTTTGATGTCTGGATTGGAATGAGGCTTTCAAAGAGAAAAGGCAACTGGGAGTGGAGTGATGGCTCCAACGTGACCTTCACAGGCTGGGAAGAAGGAGAACCCAACAACCAATGGAATAATGAGTTCTGTGCTGTACTGACA…	7332.63
Oguibei_SB0188_CTL_02	ATGGGGCAATTCATCGTTCTGACCCTTGGCTTGGTGGTCGTGGCTGTCTCCCTAAATGGAGCCAAAGGTGGTTGTTGCCCCCGTGACTGGCTCCCCAGGAATGGGTTTTGCTACAAGGTCTTCGATGAGCACAAGAATTGGAACGATGCCGAGACGTTCTGCAGGAAGTACAAGCCAGGCTGCCACCTCGCCTCCATCCATGGCAGTGAAGAGTCAGCTGACTTGGCTGAATATGTTTCCGACTATCTCAGAAGTGGTGGAAATGTCTGGATTGGACTGAGTGACCCACAGAAACGACGCAGTTGGCGGTGGACAGACAGATCCAGTTACAGCTACCTGAGGTGGAAGCAAGGAGAGCCCAACAACAGTAGGAACAATGAATATTGCGTTGAACTTTGG…	9.12
Oguibei_SB0188_CTL_03	ATGGGGCGATTCCTCTTTGTGAGCTTCGGCTTGCTGGTCGTGGCCCTCTCCTTGAGTGGAGCTGGAGCTGATCACCACTGTCCACCCGGCTGGTCCTCCTTTAATGAGTTTTGCTACAAGGTCTTCAATAGATCAGTGACCTGGGACGCGGCAGAGAGATCCTGCCAGCGAGACCAGAAATACAGCCACCTCGCCTCCATCCACAGCAAGCAAGAGGCAGCGTTCCTGGTCCTGTTAGCCTCCTATGGGGCCAGCCCCAAGTGCAGTGTCTGGATCGGACTGAGTGATCTACAGAAAAAAAGTTCCTGGCAATGGATTGATGGCTCCCGCCTCAGCTACAAGTCCTGGATGCCAGGAGCCCCCAACAACCATAGAAACATAGAGTATTGTGTTGTGATG…	11915.7
Oguibei_SB0188_CTL_04	ATGGGGCGATTCATCTTTGTGAGCCTGGGCTTGCTGGTCGTGGCTGTCTCCCTAAGGGGATCTGGAGCAGATTGTCCCTCTGGCTGGTCCTCCTATGATAAGTATTGTTACAAGGTCTTTGATGAACGCAAGAATTGGGATGAAGCAGAGAGGTTCTGCATGGAGCAGAAGACAGGCAGCCATCTGGCCTCCATCCTTAGCAGTGAAGAAGGGTCTTATGTGGCCAATCTGGCCTTCAAAAGTTTGAAGAACCCTTCTATGTGGATCGGACTGAGTAATATATGGAATGCCTGCAGCTGGCAGTGGAGCGATGCCTCCAGCCTGGGTTACAAAGCCTGGGTTGAAGGACCCGATTGTGTTATAATGCGTTTACAGCCAGGTTCTATCGAGTGGCACAGT…	3856.54
Oguibei_SB0188_CTL_05	ATGGGGCGATTCATCTTTGTGAGCCTGGGCTTGCTGGTCGTGGCTGTCTCCCTAAGGGGATCTGGAGCGTGCTGTCCCTGCGGTTGGTCCTCCTATGACAAGTATTGCTACAAGGTCTTTGATAAACGCAAGAATTGGGACGATGCCGAGAGGTTCTGCATGGAGCAGGGGAAAGGCGGCCATCTGGCCTCTCTCGGAAGCATTGAAGAGGGAAAATTTGTGGGCAAACTCATCTTTGACAGATTAAAGAAACGCCCGACCTATGTCTGGGTTGGACTGAGGGCTCAAGGCCAAGGACAGCAATGCAGTTCGAGGTGGAGTGACGGCTCCAGGATCGTTTATGAAAACTGGCATCCATTAATATCCAGAAAATGTCTTGTGTTGTCAGAATGGACGGAC…	6385.6
Oguibei_SB0188_CTL_06	ATGGAGCGATTCATCTTTGGAGTCTTGCTGGTTGTGGCCCTCTCCCTAAGTGGAACTGGAGCTGATCCCCAATGTCCCTTCGGTTGGTTCTTCTATAATGGGCATTGCTACAAAGTCTTCAAACAATTCAAAAGCTGGAACAATGCAGAGATGTTCTGCAGGCAACAGGAGGAAGGGGGCCACCTCACCTCCATCCTAAGCTACGTAGAGGCAGATTTTGTGGCCAGGGTGGTCTCCCAGCAAGTCTTGCTTCTAAATGTCTGGATCGGACTGAGTGCTTCACGGAAACAACGCATCTGGAGGTGGAGTGATGGCTCCAGCTTCCGCTACAAATCCTGGGCACGAGGAGAACCCAACAACTTCCTTTGGAACGAGTACTGTGTTACGCTGTCGGGCCTG…	4429.68
Oguibei_SB0188_CYS_01	ATGGTGCGCTCCCAGCTGCCGACCCCGGCTGCCCTCGGCCGGCTCTGCGCCCTCCTGATGCTGCTGCTGCCGCCCTCGGCGGTGCCGGCGTCGATGCCCGGGGGCCTTTCCCCCAGATCCGTCACCGACCCGGAGGTGCAGGAAGCCGCCGCCTTCGCCGTGGAGGAATACAACGGGCGCAGCTCCAACGCCAACTATTTCAAGGAGTTGCGCGTTGTGGACGCGCAGTCCCAGGTAGTCGCGGGGGTGTTATATTATCTGACGATGGAGTTGGCAAAAACCAACTGTGAGAAGACCGCCGGCAAACTGAAGGTGTACAAAGAGATCCAGAACTGTGAACTCCCTCCAGGGGCTCAGCGGGAGAAACTAACTTGCCACTTCCAAGTCTGGAGTCGTCCT…	383.165
Oguibei_SB0188_FAXV_01	ATGATTTCCTGCCACTTCAGTGTTTTGCTTTGCCTTCTTCTCCTTGCATCTCCCATTGCAAAGGCTTCAGTTTTCCTAAGGCACAAGGAAGCCAGCAACATTTTACAAAGAACTAGGAGAGCCAATTATTTCTTAGAAGAGCTTAAAGCAGGATCAGTGGAACGGGAATGCCTAGAAGAGAAATGTTCATGGGAGGAAGCAAGAGAAATCTTCCAAGATGATTTGAGGACCAAAGAATTCTGGGCAATCTATACAGATCCTGATCAGTGTGACTCCAACCCTTGCCAGAATGGTGGGACCTGTACTGATATGCATCAAGATTACGTTTGCCTTTGTCCTCCAAAATATGAAGGCAGAAATTGTGAAATAAGACCAGAAAGCAAGCTGAAATGCATTTTC…	97.43
Oguibei_SB0188_iPLA2_01	ATGAAGTATCTTCTTTTGTTCACTGCTTTGATAACTACAGCAACTGCTGCTGACCTGGTCTGCCAATGTTCTGCGCCAACGTCTGGACCAGCGTGCAAAGACAATACTTGTACTATCCCAAAGGGACAATGTTATTTATCTGAGCGGCAAACTGCTACCGAGCAAGATAAGCCAGTCAGTGAAGTAATTAAAGGCTGCCAGGAAGAAAAAGATACTACTGTCTGCAAGAACAAAGGGGTTGTGTTCATTTCGACTGAGAATGTTTTTTATCTGCTGGACAGTGTTCAATGCTGTAATGATACAAATGAATGCAACAAAGATCTCGTAGACGTTTCAAAGCTTAACAAGACCTTTTCCAGCAAAAAGCTGGTTTGTCCATCATGCTTTGCTTTGGGTAAG…	180.9
Oguibei_SB0188_KUNZ_01	ATGTGGGCCAGGATCCTTCTGGTGGGGGCGCTCCTCTCCTTCCTTGCTGACTTCCATGCTGCCAGTGGTGGAGATGCTGGGGGTCAAAACAGCCAGAATCCTTGGAACAGTATCTGCCAGCTCCCTAAAGACCAAGGTCCCTGTGACGATTTACGTCGTCACTGGTACTATGACTCAAGTTCCAACAGATGCAGACGTTTCTACTATGGAGGCTGCTATGGGAATGCGAACAATTTCAAGGACATCAACGAATGTGACCGCCGCTGTGTCAACCCAAATATCAACAAACCTGGTAGATGTCCCCAACTAATTAGTCCCAATGACAAAATTTGTGGCACGTTCTGCTCCAACGATGCCAAATGCCCTGGCAATGAGCGCTGCTGCCCAACATCTTGTGGA…	263.295
Oguibei_SB0188_seMMP-9_01	ATGAGGCTCCCAGCAGCCCCGGCCTTCGTCCTCCTCCTGGCGCTCCTGCCGCTGCCCTGCCGGTGGGCCGCCCCCGTGGACGGGAAGGGCCCCGTTGTCATCAACTTCCCCGGGGACGCGGTCAGCCACCTGACGGACCGGGAACTGGCCGCCCGCTACCTCCAACGTTACGGGTACCTGACGGCCACCAACCCCGGGGGGCAGGTGAAGCTGGAGACCCCCCTCAAGGCGGTGCAGAAGCAGCTCGGCCTGCCGGAAACTGGGCAGCTGGACGCCCCCACCCTGGCGGCCATGCGAGCGCCCCGCTGCGGGGTCCCGGACGTGGGCCGCTTCCAGACCTTCGAGGGCGACCTCAAGTGGGACCACACGGACCTCACTTACCGGGTGGTCAACTATTCC…	1982.64
Oguibei_SB0188_SVMP_01	ATGTTCCAAGCTCTCTTGGTAACTATATGCTTAGCAGTTTTTCCATATCAAGGGAGCTCGATAATCCTGGAATCCGGGAATGTTAATGATTATGAAGTAGTGTATCCACAAAAAGTGCATGTATTGCCCAAAGGAGGACTTCAATATGTTGAGCCAGAGACCGAGCATGAAGATACAATGCAATATGAATTTCTAGTGAATGGAGAGCCAGTGGTCCTTCACCTAGAAAGAAATAAGGGACTTTTTTCAGAAGATTACAGTGAGACTCATTATGACCCTGATGGCAGAGAAATTACAACAAGTCCTCCGGTTCAGAATCACTGTTATTATCATGGACACATCCAGAATGAAGCTGATTCAACTGCAGTCATCAGTGCATGTGATGGCTTGAAAGGACAG…	48873.8
Oguibei_SB0188_SVMP_02	ATGATCCAAGCTCTCTTGATAACTATATGCTTAGTGGTTTTTCCATATCAAGGGAGCTCGATAATCCTGGAATCCGGGAATGTTAATGATTATGAAGTAGTGTATCCACAAAAAGTGCTTGCATTGCCCAAAGGAGGACTTCAATATGTTGAGCCAGAGACCAAGTATGAAGATACAATGCAATATGAATTTCAAGTGAATGGAGAGCCAGTGGTCCTTCACCTAGAAAGAAATAAAGGACTTTTTTCAGAAGATTACAGTGAGACTCATTATGCCCCTGATGGCAGAGAAATTACAACAAGCCCTCCAGTTCAGAATCACTGTTATTATCATGGACACATCCAGAATGAAGCTGACTCAACTGCAGTCATCAGTGCATGTGATGGCTTGAAAGGACAA…	8852.25
Oguibei_SB0188_SVMP_03	ATGATCCAAGCTCTCTTGATAACTATATTCTTAGTGGTTTTTCCATATCAAGGGAGCTCGATAATCCTGGAATCCGGGAATGTTAATGATTATGAAGTAGTGTATCCACAAAAAGTGCTTGCATTGCCCAAAGGAGGACTTCAATATGTTGAGCCAGAGACAGAGCATGAAGATACAATGCAATATGAATTTCTAGTGAATGGAGAGCCAGTGGTCCTTCATCTTGAAAGAAATAAGGGACTTTTTTCGGAAGATTACAGTGAAACTCATTATGCCCCTGATGGCAGAGAAATTACAACAAGCCCTCCAGTTCAGAATCACTGTTATTATCATGGACACATCCAGAATGAAGCTACCTCAACTGCAGTCATCAGTGCATGTGATGGCTTGAAAGGACAA…	10638.1
Oguibei_SB0188_VEGF_01	ATGAACTTTCTGATCACTTGGATCCATTGGGGGTTGGCGGCGCTGCTTTATTTCCACAACGCCAAGGTGTTGCAGGCTGCTCCTGCCCAGGGGGATGGAGAGAGGCAACAAGGTGAAGTTATCCCATTTATGAAGGTCTATGAGCGCAGCGCCTGCAGGACAGTTGAGACCATGGTAGATATTTTCCAGGAGTATCCTGATGAGGTGGAATACATCTTCAAGCCGTCCTGTGTGGCCCTGATGAGATGTGGAGGATGCTGTAATGATGAAGCGCTAGAATGTGTGCCCACAGAGGTGTACAATGTCAGCATGGAGGTCATGAAACTCAAACACTTTCAGAGCCAGCATATACATCCGATGAGCTTCCTGCAGCACAGTAGATGTGAATGCAGACCAAGG…	477.985
Oguibei_SB0188_WAP_01	ATGAGGACGCCCGGGAGAGGCAGCTGCCCCCTTCTCCTCTTCTCCCTGGTGGGTCTCCTCGCGACCTGTGCTCAGGAGCCCGACACGGCTGGACAGAGCACCACAGCGGCCGCCGAGAAAGCCGGCACCTGTCCCCAGGCAGAGGCGGAGATGCCCAGTGGGAACTGCACGGAGGAATGCCAGTCCGACGCCGGCTGCCAGGAGAACCAGAAGTGCTGCCGGACAGGATGCCGGACTTCCTGCCAAATCCCAGACGAGAAACCCGGAGCCTGCCCAAATGTGGACGTGCCCATCCCGCCTCTGGGTCGTTGCCAAACCACGTGTAAATCGGATTCAAGCTGCCCAGGGACGAAGAAATGCTGCAAAAATGGCTGCGGGTTCATGACTTGTGAAACGGCC…	1037.78
Oguibei_SB0201_5NUCL_01	ATGCGAGTTGGCACCATGCAGACCCCGAGGCGAAGGCGCGGGGCTCAGGGGTCCCCTTCGGCGACGCGACGGCTCCTCGTCGGAGCCGTCTGGTTTTGCGCCGCGGTCTCGGTTGCTGCCGGCTCCTTCGAGCTCACCATTCTGCATACCAACGACGTCCACGCCCGCGTAGAGGAAACCAGCCGAGACGCGGGCAAATGCGCCGGGCAGGACTGCTACGGGGGCGTCGCGCGCCGGGCCACCAAGATCCAGGAGATCCGCGCCACGCATCGCCACGTGTTGCTCCTGGACGCCGGGGATCAGTACCAGGGCACCATCTGGTTCAACTACTTCAAAGGGCGCGAAGTGGTGCAGTTCATGAACAGCCTGCGCTACGACGCGATGGCTCTAGGAAATCAT…	13.83
Oguibei_SB0201_BDEF_01	ATGAAGATCCTTTATCTGCTGTTTGCATTGCTTTTCCTTGCATTCCTGTTTGAACCAGGTAATGCCCAGGGAGTGTGTCGCCGTATAGGAGGATTCTGCCATCCCCCTCCCTGTCCAGAGAATAAGATTAATAACATTAGCATTGGGCAACGGGACTGTCCAGAGGGATGGGTATGCTGTTTTCCCTACTAA	20.89
Oguibei_SB0201_CNP_01	ATGTTCGCCTCCCGTCTGGCGGCCGGCGGGCTGCTCCTGCTGGCCCTGCTGGCTCTGGCCCTCGACGGGAAGCCGGCGCCCCCGCAGCCGCTGCACAAGGCTCCGGCGGGCGGCACGACGGCGTTGCGGCGGGAGCTGACGGAGCAGCCGGAGGGGTCGTCGGGTCCCGCGGCTGGAGGAGGAGGCGGAGGCGGCCGCAGCGGCTCCAAGGCGGCCAATGCAGCCCCGACGTCGCCGAAGAGCAAAGCGGCGGCGGCGGCGGGGCGGCTGATGCGGGATTTGCGCCCCGACAGCAAGCAGTCGCGGACGGCCTGGGGCCGGATGGTGCACCCCGAGCACCACGCGGGAGGCGGCGGCGGCGGTGGAGGCGGCGGCGGCGGCGGCGGCGGCGGCTCGCGT…	21252.1
Oguibei_SB0201_CTL_03	ATGGGGCGATGCATCTTTGTGAGCTTCGGCTTGCTGGTGGTGGCCCTCTCCCTGAGTGGAGCTGGAGCTGATCACCACTGTCCACCCGGCTGGTCCTCCTTTAATGAGTTTTGCTACAAGGTCTTCAATAGATCAGTGACCTGGGACGCGGCAGAGAGATCCTGCCAGCGAGACCAGAAATACAGCCACCTCGCCTCCATCCACAGCAAGCAAGAGGCAGCGTTCCTGGTCCTGTTAGCCTCCTATGGGGCCAGCCCCAAGTGCAGTGTCTGGATCGGACTGAGCGATCTACAGAAAAAAAGTTCCTGGCAATGGATTGATGGCTCCCGCCTCAGCTACAAGTCCTGGATGCCAGGAGCCCCCAACAACCATAGAAACATAGAGTATTGTGTTGTGATG…	6585.4
Oguibei_SB0201_CTL_06	ATGGGGCGATTCATCTTTGTGAGCCTGGGCTTGCTGGTTGTGGCTGTCTCCCTAAGGGGATCTGGAGCAGATTGTCCCTCTGGCTGGTCCTCCTATGATAAGTATTGTTACAAGGTCTTTGATGAACGCAAGAATTGGGACGAAGCAGAGAGGTTCTGCACGGAGCAGAAGACAGGCAGCCATCTGGCCTCCATCCTTAGCAGTGAAGAAGGGTCTTACGTGGCCAATCTGGCCTTCAAAAGTTTGAAGAACCCTTCTATGTGGATCGGACTGAGTAATATATGGAATGCCTGCAGCTGGCAGTGGAGCGATGGCTCCAGCCTGGGTTACAAAGCCTGGGTTGAAGGACCCGATTGTGTTATAATGCGTTTACAGCCAGGTTCTATCGAGTGGCACAGT…	78.95
Oguibei_SB0201_CTL_07	ATGGGGCGATTCATCGTTCTGACCCTCGGCTTGCTGGTCGTGGCTGTCTCCCTAAATGGAGCCAAAGGCTGTTGTTGTCCTGAAAAGTGGCTCCCCATGAATGGGTTTTGCTACAAGGTCTTCGAGGAACAAAAGAACTGGAAGGATGCTGAGATGTTCTGCAGGAAACACAGGCCAGGCTGCCACCTCGCCTCCATTCTTAGCAGTGAAGAATCATTTGACTTGGCTGAATATGTTACCGACTATCTCAGAAGTGGTGGAAATGTCTGGATTGGACTGAGTGACCCAGAGAAAAAAGGAAATTGGCAGTGGACAGACAGATCCAGAAACAGCTACCTGAGGTGGAACCCAGGAGAGCCCAGCAACAGTGCGAAAAATGAATATTGTGTTGAACTTTGG…	36.34
Oguibei_SB0201_DIESTER_01	ATGGAAACGCTTGCTGCAGATGAGACAGATGTGGGAGAGAAGAGCACTTTGGACCTGATAGATTCCCCTTCAGAGACAATTATTAAAAGAAGCACTCTTAGGAAATATAAGATACTCTGTGTTGTTCTTTTAATTTCCTTGGTGGCTGTAGCCCTTGGACTCGGTTTAGCGCTTGGACGGAAGGAATCTGAGCAAGTTGTACCATCTGAGCAAGTTGTACTACAATTAAGCTGCAGACACAGATGTAATGAGACATTCAGTAAAAATACATCGGACTGTAGTTGTGATGACAACTGTATAGAACGCAAAACTTGCTGCTTGGATTATGAGGCTACCTGTGTGCTACCAACTCAGAGTTGGTCTTGCAATAAATTACGTTGCGGCGAGAAGCGAATGGCC…	11.185
Oguibei_SB0201_HYAL_01	ATGGAGTGCCCACGATTTCTGAAGGATCTAACAGTATCAGAAAAACTGCATATTATGTGTCATCTATGGATTAAATGCCTGGCAACTTGGATATTACTGAAGAGATTTAACGGAGTTCATGTTATGCAGACCAAAGCTCCAATGTATCCGGATGAACCTTTCCTTGTGTTCTGGAATGCACCTACTACCCAATGTCAGATGCGCTATAAGGTGGACTTAGACCTCGAGACTTTTCACGTTGTACCAAATGCCAATGAGTCTTTGAGTGGGTCTGCTGTGACAATATTTTATCCTACCCAGTTGGGGCTCTATCCCCATATTGATGACCATGGGCATTTCCTCCATGGGATTATACCGCAAAATGAAAGCCTCACCAAACATCTCCAAAAAACAAAATCG…	40.985
Oguibei_SB0201_PLA2_IIE_01	ATGGCCCGTCCGCTCAGTGGCATCAGCCTCGTCCTCCTCCTCTGTGGTCTGGTCTTTACCAGCGCCAATTTGGTCCAGTTTGCAAAGTTCATCGAAGACAGGACCGGGAGACCCTTTGAGTCCTACCTCGACTATGGCTGCTACTGTGGACTGGGGGGCTCTCGGCAGCCGGTGGACGCGACTGACTGGTGTTGCCAAGCTCACGACTGCTGTTATGGGAAGGTGTCGAACGGTCAGTGCGAACCCAAATTGGCAACATATTCCTACACCATTGAAAAAGACACCATCACTTGTGGTGGGGAAACAGAATGCCAGAGGCAAACCTGCGAGTGTGACAAAGCAGCAGCCCTGTGTTTCAGCCGCTCGGAGTTTCAGAAGCGATACATCAGCTACCCAAAT…	37.045
Oguibei_SB0201_SVMP_01	ATGTTCCAAGCTCTCTTGGTAACTATATGCTTAGCAGTTTTTCCATATCAAGGGAGCTCGATAATCCTGGAATCCGGGAATGTTAATGATTATGAAGTAGTGTATCCACAAAAAGTGCATGTATTGCCCAAAGGAGGACTTCAATATGTTGAGCCAGAGACCGAGCATGAAGATACAATGCAATATGAATTTCTAGTGAATGGAGAGCCAGTGGTCCTTCACCTAGAAAGAAATAAGGGACTTTTTTCAGAAGATTATAGTGAGACTCATTATGACCCTGATGGCAGAGAAATTACAACAAGTCCTCCGGTTCAGAATCACTGTTATTATCATGGACACATCCAGAATGAAGCTGACTCAACCGCAGTCATCAGTGCATGTGACGGCTTGAAAGGACAA…	18102.1
Oguibei_SB0201_SVMP_02	ATGATCCAAGCTCTCTTGGTAACTATATGCTTAGTGGTTTTTCCATATCAAGGGAGCTCGATAATCCTGGAATCCGGGAATGTTAATGATTATGAACTAGTGTATCCACAAAAAGTGCATGTATTGCCCAAAGGAGGACTTCAGAATGCTGAGCCAGAGAGCAAGCATGAAGATAGAATGCAATATGAATTTCTAGTGAATGGAGAGCCAGTGGTCCTTCATCTAGAAAGAAATAAGGGACTTTTTTCAGAAGATTACAGTGAGACTCATTATGCCCCTGATGGCAGAGAAATTACAACAAGCCCTCCAGTTCAGAATCACTGTTATTATCATGGACACATTGAGAATGATGCTGACTCAACTGCAGTCATCAGTGCATGCAACGGCTTGAAAGGACAA…	19180.4
Oguibei_SB0201_SVMP_03	ATGATCCAAGCTCTCTTGATAACTATATGCTTAGGGGTTTTTCCATATCAAGGGAGCTCCATAATCCTGGAATCCGGGAATGTTAATGATTATGAAGTAGTGTATCCACAAAAAGTGCCTGCACTGCCCAAAGGAGGACTTCAGCATGCTGAGCCAGAGAGCAAGCATGAAGATACAATGCAATATGAATTTCTAGTGAATGGAGAGCCAGTGGTCCTTCACCTAGAAAGAAATAAAGGACTTTTTTCAGAAGATTACAGTGAGACGCATTATGACCCTGATGGCAGAGAAATTACAACAAGCCCTCCAGTTCAGAATCACTGTTATTATCATGGACACATCCAGAATGAAGCTGACTCAACTGCGGTCATCAGTGCATGTGACGGTTTGAAAGGACAA…	341.985
Oguibei_SB0201_SVMP_04	ATGATCCAAGCTCTCTTGATAACTATATGCTTAGTGGTTTTTCCCTATCAAGGGAGCTCGATAATCCTGGAATCCGGGAATGTTAATGATTATGAAGTAGTGTATCCACAAAAAGTGCATGCATTGCCCAAAGGAGGACTTCAGTATGTTGAGCCAGAGACCGAGCATGAAGATACAATGCAATATGAATTTCTAGTGAATGGAGAGCCAGTGGTCCTTCACCTAGAAAGAAATAAGGAACTTTTTTCAGAAGATTACAGTGAAACTCATTATGCCCCTGATGGCAGAGAAATTACAACAAGCCCTCCAGTTCAGAATCACTGTTATTATCATGGACACATCCAGAATGAAGCTACCTCAACTGCAGTCATCAGTGCATGTGACGGCTTGAAAGGACAA…	6045.22
Oguibei_SB0201_SVMP_05	ATGATCCAAGCTCTCTTGATAACTATATGCTTAGTGGTTTTTCCATATCAAGGGAGCTCGATAATCCTGGAATCTGGGAATGTTAATGATTATGAAGTAGTGTATCCACAAAAAGTCCTTGCATTGCCCAAAGGAGGACTCCAGTATGTTGAGCCAGAGACCGAGCATGAAGATACAATGCAATATGAATTTCTAGTGAATGGAGAGCCAGTGGTCCTTCATCTAGAAAGAAATAAGGGACTTTTTTCGGAAGATTACAGTGAAACTCATTATGCCCCTGATGGCAGAGAAATTACAACAAGCCCTCCAGTTCAGAATCACTGTTATTATCATGGACACATCCAGAATGAAGCTACCTCAACTGCAGTCATCAGTGCATGTGACGGCTTGAAAGGACAA…	3824.81
Oguibei_SB0201_VEGF_02	ATGAACTTTCTGATCACTTGGATCCATTGGGGGTTGGCGGCGCTGCTTTATTTCCACAACGCCAAGGTGTTGCAGGCTGCTCCTGCCCAGGGGGATGGAGAGAGGCAACAAGGTGAAGTTATCCCATTTATGAAGGTCTATGAGCGCAGCGCCTGCAGGACAGTTGAGACCATGGTAGATATTTTCCAGGAGTATCCTGATGAGGTGGAATACATCTTCAAGCCGTCCTGTGTGGCCCTGATGAGATGTGGAGGATGCTGTAATGATGAAGCGCTAGAATGTGTGCCCACAGAGGTGTACAATGTCAGCATGGAGGTCATGAAACTCAAACACTTTCAGAGCCAGCATATACATCCGATGAGCTTCCTGCAGCACAGTAGATGTGAATGCAGACCAAGG…	114.79
Oguibei_SB0201_WAP_01	ATGAAACCTTGGATTCTGCTTCTCCTTGTTGGTCTCCTCATTCTTTCAACTCAACAGACATCGGCAAAGACCAAAAGACGTCCTTACCCAACAGTCAAACCGGGTGAGTGTCCCATGTTCAAAATCTCTCCTGACCAGCCGTGTGACCAAAACTGTCAGTCGGACTATAACTGCGAAGGGGATATGAAATGCTGCCCCAAGGGATGTGCCAGAGTCTGTTTCCCTCCAGTCAAACCGGGTGAGTGTCCCATGTTCAAAATCTCTCCTGACCAGCCGTGTGACCAAAACTGTCAGTGGGACAATAACTGCGAAGGGGATATGAAATGCTGCCCCAAGGGATGTGCCAGAGTCTGTTTCCCTCCAGGTGGCTCTCGCGCGGAATCGGGACCGGACTTCGCC…	200.745
Oguibei_SB0201_WAP_02	ATGAAACCTTGGATTCTGCTTCTCCTTGTTGGTCTCCTCATTCTTTCAACTCAACAGACATCGGCAAAGACCAAAAGACGTCCTTACCCAACAGTCAAACCGGGTGAGTGTCCCATGTTCAAAATCTCTCCTGACCAGCCGTGTGACCAAAACTGTCAGTGGGACAATAACTGCGAAGGGGATATGAAATGCTGCCCCAAGGGATGTGCCAGAGTCTGTTTCCCTCCAGGTGGCTCTCGCGCGGAATCGGGACCGGACTTCGCCAGGAGCGATGCAGACATGGCTGGAGGCAAGGCTGGCGAAGACAGTGGAAAGGCCAAGGCCAAGGCAGTATCTCGCTCGCAAAGAGCTGGGCTTCAGTCCCCAGTGGGCCGTACCCACAGACACTTGAAGACTCGC…	192.45

[truncated: 10 more sheets: Mmontana_Toxins, Pguerini_Toxins, Rbrazili_Toxins, Pnigra_Toxins, Pcoronata_Toxins, Pneuwiedii_Toxins, Cequatoriana_Toxins, Cclelia_Toxins, Bsertaneja_Toxins, Boiruna_sp_Toxins]
