# Supplementary material for: Independent Recruitment of Different Types of Phospholipases A2 to the Venoms of Caenophidian Snakes: The Rise of PLA2-IIE within Pseudoboini (Dipsadidae)
Source: Mol Biol Evol. 2023 Jun 23;40(7):msad147. doi: 10.1093/molbev/msad147 (PMC10321490; doi:10.1093/molbev/msad147)
Supplement: msad147_Supplementary_Data [file msad147_supplementary_data.zip › Supplementary Table S2_NSAF.xlsx]

## Sheet: Pseudoboa_nigra_SB0365
#	Identified Proteins	Molecular Weight	Normalized spectral abundance factor (NSAF)	Exclusive unique peptide counts	Exclusive unique spectrum counts	Full CDS coverage %	Protein identification probability
1	Pnigra_SB0243_CRISP_01	27 kDa	0.54544	16	51	0.481	1
2	Pnigra_SB0243_SVMP_08	69 kDa	0.12055	20	52	0.382	1
3	Pnigra_SB0243_VEGF_01	23 kDa	0.069795	6	18	0.302	1
4	Pnigra_SB0243_PLA2-IIE_02	16 kDa	0.058851	7	10	0.347	1
6	Cluster of Pnigra_SB0364_SVMP_01	69 kDa	0.033696	43	87	0.441	1
6.1	Pnigra_SB0364_SVMP_01	69 kDa	0.091434	27	56	0.441	1
6.2	Pnigra_SB0363_SVMP_02	68 kDa	0.0054474	3	7	0.2	1
6.3	Pnigra_SB0243_SVMP_10	69 kDa	0.0042062	1	2	0.231	1
6.4	Pnigra_SB0243_SVMP_02	69 kDa	0	0	0	0	0
7	Pnigra_SB0243_CTL_05	17 kDa	0.026265	5	7	0.432	1
8	Pnigra_SB0243_CTL_03	18 kDa	0.014739	4	4	0.323	1
9	Pnigra_SB0243_CTL_09	19 kDa	0.01396	5	8	0.317	1
11	Pnigra_SB0243_seMMP-9_01	76 kDa	0.012853	16	22	0.277	1
12	Pnigra_SB0243_SVMP_03	69 kDa	0.0084262	8	10	0.145	1
18	Pnigra_SB0243_SVMP_04	70 kDa	0.0030047	3	6	0.0821	1
25	Pnigra_SB0243_PLB_01	65 kDa	0.00060908	3	3	0.0718	1
5	Cluster of TRINITY_DN38153_c0_g1_i1_-_ORF_3_(frame_3)	19 kDa	0.038143	13	33	0.788	1
5.1	TRINITY_DN38153_c0_g1_i1_-_ORF_3_(frame_3)	19 kDa	0.075575	7	18	0.788	1
5.2	TRINITY_DN35000_c0_g1_i1_-_ORF_3_(frame_1)	19 kDa	0.00071073	1	2	0.486	1
10	TRINITY_DN30968_c0_g1_i1_-_ORF_1_(frame_3)	7 kDa	0.012996	2	3	0.371	1
13	TRINITY_DN13114_c0_g1_i2_-_ORF_2_(frame_2)	12 kDa	0.0069393	2	3	0.227	1
14	TRINITY_DN35047_c0_g1_i1_-_ORF_1_(frame_2)	16 kDa	0.0062715	2	2	0.141	1
15	TRINITY_DN15069_c1_g1_i1_-_ORF_11_(frame_3)	103 kDa	0.0062376	8	11	0.0794	1
16	TRINITY_DN7672_c0_g1_i1_-_ORF_1_(frame_1)	21 kDa	0.005937	2	4	0.145	1
17	TRINITY_DN12960_c2_g2_i2_-_ORF_4_(frame_3)	13 kDa	0.0057216	3	3	0.143	1
19	TRINITY_DN8642_c0_g1_i1_-_ORF_1_(frame_2)	93 kDa	0.0017247	2	2	0.0215	1
20	Cluster of TRINITY_DN41352_c0_g1_i1_-_ORF_3_(frame_3)	78 kDa	0.0016816	26	34	0.426	1
20.1	TRINITY_DN41352_c0_g1_i1_-_ORF_3_(frame_3)	78 kDa	0.0022633	4	7	0.426	1
20.2	TRINITY_DN10095_c0_g1_i2_-_ORF_5_(frame_1)	76 kDa	0.0010999	1	2	0.412	1
21	Cluster of TRINITY_DN11444_c0_g1_i1_-_ORF_5_(frame_3)	63 kDa	0.0011476	8	8	0.0936	1
21.1	TRINITY_DN11444_c0_g1_i1_-_ORF_5_(frame_3)	63 kDa	0.0016338	1	1	0.072	1
21.2	TRINITY_DN11847_c0_g1_i1_-_ORF_6_(frame_2)	61 kDa	0.00066146	3	3	0.0936	1
21.3	TRINITY_DN6228_c0_g1_i1_-_ORF_3_(frame_1)	62 kDa	7.3242e-05	1	1	0.0518	0.97
21.4	TRINITY_DN15677_c0_g1_i1_-_ORF_3_(frame_3)	63 kDa	0	0	0	0.0525	0.19
22	TRINITY_DN12463_c0_g1_i1_-_ORF_6_(frame_3)	46 kDa	0.0011133	2	2	0.043	1
23	TRINITY_DN12825_c5_g1_i3_-_ORF_1_(frame_1)	29 kDa	0.0011118	3	3	0.0936	1
24	Protein deglycase 1 OS=Escherichia coli (strain K12) GN=hchA PE=1 SV=3	31 kDa	0.00074924	2	2	0.0883	1
26	TRINITY_DN1665_c0_g1_i2_-_ORF_1_(frame_2)	186 kDa	0.0004615	6	6	0.0441	1
27	TRINITY_DN12159_c0_g1_i1_-_ORF_1_(frame_2)	100 kDa	0.00041712	2	3	0.0219	1
28	Cluster of TRINITY_DN18830_c1_g1_i20_-_ORF_5_(frame_1)	25 kDa	0.00036558	2	2	0.164	1
28.1	TRINITY_DN18830_c1_g1_i20_-_ORF_5_(frame_1)	25 kDa	0.00036558	1	1	0.164	1
28.2	TRINITY_DN14982_c3_g1_i19_-_ORF_3_(frame_2)	25 kDa	0	0	0	0.069	0.52
28.3	TRINITY_DN18830_c1_g1_i26_-_ORF_2_(frame_3)	26 kDa	0	0	0	0.0661	0.17
29	Cluster of TRINITY_DN19617_c0_g1_i1_-_ORF_5_(frame_3)	52 kDa	0.00029246	2	3	0.0368	1
29.1	TRINITY_DN9412_c0_g1_i2_-_ORF_1_(frame_1)	49 kDa	0.00029246	1	2	0.0368	1
29.2	TRINITY_DN19617_c0_g1_i1_-_ORF_5_(frame_3)	52 kDa	0	0	0	0.0147	0.84
29.3	TRINITY_DN29636_c0_g1_i1_-_ORF_5_(frame_3)	52 kDa	0	0	0	0.0143	0.69
29.4	TRINITY_DN8133_c0_g1_i2_-_ORF_3_(frame_3)	50 kDa	0	0	0	0.0153	0.39
30	Cluster of TRINITY_DN10106_c0_g1_i1_-_ORF_6_(frame_1)	52 kDa	0.00027478	5	6	0.168	1
30.1	TRINITY_DN10106_c0_g1_i1_-_ORF_6_(frame_1)	52 kDa	0.00054955	1	1	0.168	1
30.2	TRINITY_DN12976_c3_g1_i1_-_ORF_1_(frame_1)	52 kDa	0	0	0	0.141	0.99
31	Cluster of TRINITY_DN12456_c0_g1_i1_-_ORF_1_(frame_1)	167 kDa	0.00022663	22	22	0.162	1
31.1	TRINITY_DN16753_c0_g2_i1_-_ORF_7_(frame_2)	166 kDa	0.00022738	1	1	0.162	1
31.2	TRINITY_DN12456_c0_g1_i1_-_ORF_1_(frame_1)	167 kDa	0.00022587	1	1	0.16	1
32	Cluster of TRINITY_DN15069_c1_g1_i6_-_ORF_2_(frame_1)	37 kDa	0	5	6	0.169	1
32.1	TRINITY_DN15069_c1_g1_i6_-_ORF_2_(frame_1)	37 kDa	0	0	0	0.169	1
32.2	TRINITY_DN14301_c0_g1_i16_-_ORF_1_(frame_1)	58 kDa	0	0	0	0.107	0.56
32.3	TRINITY_DN12854_c0_g1_i9_-_ORF_2_(frame_3)	47 kDa	0	0	0	0.133	0.36
33	Cluster of TRINITY_DN14481_c5_g1_i12_-_ORF_1_(frame_2)	66 kDa	0	2	2	0.0424	1
33.1	TRINITY_DN14481_c5_g1_i12_-_ORF_1_(frame_2)	66 kDa	0	0	0	0.0388	0.91
33.2	TRINITY_DN14481_c5_g1_i13_-_ORF_1_(frame_2)	60 kDa	0	0	0	0.0424	0.65
33.3	TRINITY_DN18895_c8_g1_i14_-_ORF_4_(frame_3)	66 kDa	0	0	0	0.0387	0.63

## Sheet: Clelia_equatoriana_MZUTI5511
#	Identified Proteins	Molecular Weight	Normalized spectral abundance factor (NSAF)	Exclusive unique peptide counts	Exclusive unique spectrum counts	Full CDS coverage %	Protein identification probability
1	Cequatoriana_MZUTI5511_PLA2-IIE_01	16 kDa	0.1731	27	148	0.842	1
2	Cequatoriana_MZUTI5511_CRISP_01	27 kDa	0.094892	43	246	0.895	1
3	Cequatoriana_MZUTI5511_seMMP-9_01	76 kDa	0.048979	100	413	0.73	1
4	Cequatoriana_MZUTI5511_SVMP_03	69 kDa	0.034419	62	303	0.863	1
5	Cequatoriana_MZUTI5511_SVMP_08	69 kDa	0.032047	54	359	0.751	1
6	Cequatoriana_MZUTI5511_CTL_01	17 kDa	0.030709	16	71	0.813	1
7	Cequatoriana_MZUTI5511_SVMP_09	69 kDa	0.028286	42	232	0.748	1
8	Cequatoriana_MZUTI5511_SVMP_06	69 kDa	0.027811	40	184	0.719	1
9	Cequatoriana_MZUTI5511_CTL_09	19 kDa	0.027598	26	99	0.714	1
10	Cequatoriana_MZUTI5511_VEGF_01	23 kDa	0.024157	18	91	0.438	1
11	Cequatoriana_MZUTI5511_SVMP_05	68 kDa	0.023753	50	201	0.748	1
13	Cequatoriana_MZUTI5511_SVMP_07	69 kDa	0.017399	33	181	0.65	1
14	Cequatoriana_MZUTI5511_SVMP_01	69 kDa	0.014561	42	191	0.69	1
16	Cequatoriana_MZUTI5511_CTL_07	18 kDa	0.012916	10	30	0.72	1
21	Cluster of Cequatoriana_MZUTI5511_SVMP_04	69 kDa	0.0073041	76	418	0.779	1
21.1	Cequatoriana_MZUTI5511_SVMP_04	69 kDa	0.0095804	22	129	0.771	1
21.2	Cequatoriana_MZUTI5511_SVMP_10	69 kDa	0.0050277	18	74	0.779	1
31	Cequatoriana_MZUTI5511_PLB_01	64 kDa	0.0042914	27	81	0.631	1
42	Cequatoriana_MZUTI5511_CTL_13	19 kDa	0.0033938	10	19	0.697	1
44	Cequatoriana_MZUTI5511_iPLA2_01	25 kDa	0.0030434	8	20	0.379	1
45	Cequatoriana_MZUTI5511_CTL_06	19 kDa	0.002936	9	15	0.529	1
48	Cequatoriana_MZUTI5511_CTL_04	19 kDa	0.0028774	11	16	0.648	1
91	Cequatoriana_MZUTI5511_FAXV_01	48 kDa	0.0011457	10	19	0.292	1
114	Cequatoriana_MZUTI5511_WAP_05	14 kDa	0.00090847	3	5	0.396	1
175	Cluster of Cequatoriana_MZUTI5511_CTL_03	18 kDa	0.00062428	6	11	0.41	1
175.1	Cequatoriana_MZUTI5511_CTL_03	18 kDa	0.00062428	2	4	0.41	1
175.2	Cequatoriana_MZUTI5511_CTL_02	21 kDa	0	0	0	0	0
181	Cequatoriana_MZUTI5511_CTL_05	19 kDa	0.00059747	2	3	0.11	1
194	Cequatoriana_MZUTI5511_CTL_12	18 kDa	0.00053933	4	4	0.209	1
266	Cequatoriana_MZUTI5511_OHAN_01	24 kDa	0.00034291	2	2	0.0892	1
311	Cequatoriana_MZUTI5511_KUNZ_01	41 kDa	0.00023156	3	3	0.103	1
437	Cequatoriana_MZUTI5511_LAAO_01	58 kDa	7.0913e-05	2	3	0.0544	1
12	TRINITY_DN1001_c0_g1_i4_-_ORF_1_(frame_1)	42 kDa	0.017433	35	143	0.723	1
15	TRINITY_DN87_c2_g1_i2_-_ORF_3_(frame_1)	11 kDa	0.01328	8	25	0.761	1
17	TRINITY_DN53892_c0_g1_i1_-_ORF_2_(frame_3)	10 kDa	0.010702	7	21	0.813	1
18	TRINITY_DN464_c0_g2_i1_-_ORF_1_(frame_3)	46 kDa	0.0091006	42	119	0.932	1
19	TRINITY_DN78_c0_g1_i4_-_ORF_6_(frame_3)	95 kDa	0.007847	51	161	0.426	1
20	TRINITY_DN16006_c0_g1_i1_-_ORF_1_(frame_2)	11 kDa	0.0074459	10	24	0.553	1
22	TRINITY_DN84_c0_g1_i1_-_ORF_2_(frame_1)	36 kDa	0.0072677	24	73	0.743	1
23	TRINITY_DN16_c0_g1_i1_-_ORF_3_(frame_3)	82 kDa	0.0066132	32	105	0.455	1
24	TRINITY_DN190_c0_g1_i1_-_ORF_7_(frame_3)	78 kDa	0.0065313	61	156	0.853	1
25	TRINITY_DN182_c0_g1_i4_-_ORF_3_(frame_1)	27 kDa	0.0062863	14	32	0.52	1
26	TRINITY_DN22_c0_g1_i15_-_ORF_4_(frame_3)	12 kDa	0.0061416	8	29	0.622	1
27	TRINITY_DN584_c0_g1_i3_-_ORF_3_(frame_3)	39 kDa	0.0056952	27	69	0.667	1
28	TRINITY_DN242_c0_g1_i1_-_ORF_3_(frame_3)	29 kDa	0.0055168	15	36	0.543	1
29	TRINITY_DN565_c0_g1_i3_-_ORF_1_(frame_1)	30 kDa	0.0046481	10	38	0.513	1
30	TRINITY_DN6424_c0_g1_i2_-_ORF_2_(frame_2)	37 kDa	0.0044965	17	51	0.7	1
32	TRINITY_DN12672_c0_g1_i3_-_ORF_1_(frame_2)	19 kDa	0.0042642	10	29	0.565	1
33	TRINITY_DN30623_c0_g1_i1_-_ORF_2_(frame_3)	10 kDa	0.0040578	8	16	0.744	1
34	TRINITY_DN12980_c0_g1_i1_-_ORF_1_(frame_1)	16 kDa	0.003975	13	20	0.816	1
35	TRINITY_DN51_c0_g2_i1_-_ORF_2_(frame_1)	61 kDa	0.0038724	27	64	0.543	1
36	TRINITY_DN1072_c0_g1_i1_-_ORF_1_(frame_3)	14 kDa	0.0038646	7	16	0.413	1
37	TRINITY_DN31969_c0_g1_i1_-_ORF_1_(frame_1)	16 kDa	0.0037266	12	21	0.823	1
38	TRINITY_DN69305_c0_g1_i1_-_ORF_1_(frame_2)	13 kDa	0.0036307	6	10	0.667	1
39	TRINITY_DN40923_c0_g1_i1_-_ORF_3_(frame_1)	39 kDa	0.0036269	27	39	0.67	1
40	TRINITY_DN3430_c0_g1_i2_-_ORF_7_(frame_2)	101 kDa	0.0035407	53	116	0.577	1
41	TRINITY_DN511_c0_g1_i1_-_ORF_1_(frame_1)	165 kDa	0.0034276	84	181	0.664	1
43	TRINITY_DN478_c0_g1_i1_-_ORF_4_(frame_3)	16 kDa	0.003172	12	17	0.768	1
46	TRINITY_DN58570_c0_g1_i1_-_ORF_2_(frame_2)	16 kDa	0.0029148	9	15	0.718	1
47	TRINITY_DN66_c0_g1_i1_-_ORF_3_(frame_1)	18 kDa	0.0028813	9	15	0.509	1
49	TRINITY_DN87_c2_g1_i2_-_ORF_2_(frame_1)	11 kDa	0.0028282	4	7	0.394	1
50	TRINITY_DN1401_c0_g1_i1_-_ORF_6_(frame_2)	78 kDa	0.0026952	25	65	0.415	1
51	TRINITY_DN7153_c1_g1_i1_-_ORF_14_(frame_3)	85 kDa	0.0025611	25	63	0.421	1
52	TRINITY_DN82_c0_g1_i1_-_ORF_1_(frame_2)	25 kDa	0.0024676	15	19	0.73	1
53	TRINITY_DN23075_c1_g1_i1_-_ORF_1_(frame_1)	49 kDa	0.0024568	17	35	0.417	1
54	TRINITY_DN9373_c0_g2_i1_-_ORF_5_(frame_3)	17 kDa	0.0022876	8	13	0.604	1
55	TRINITY_DN1689_c0_g1_i4_-_ORF_3_(frame_3)	23 kDa	0.0022788	10	15	0.611	1
56	TRINITY_DN67865_c0_g1_i1_-_ORF_3_(frame_2)	11 kDa	0.0021117	3	10	0.449	1
57	TRINITY_DN189_c0_g1_i3_-_ORF_12_(frame_2)	134 kDa	0.0021071	49	90	0.536	1
58	Cluster of TRINITY_DN241_c0_g1_i4_-_ORF_1_(frame_1)	21 kDa	0.0020793	21	49	0.657	1
58.1	TRINITY_DN57712_c0_g1_i1_-_ORF_1_(frame_1)	8 kDa	0.0050433	3	7	0.657	1
58.2	TRINITY_DN241_c0_g1_i4_-_ORF_1_(frame_1)	21 kDa	0.0019722	7	12	0.575	1
58.3	TRINITY_DN241_c0_g1_i5_-_ORF_1_(frame_2)	22 kDa	0.0010251	2	9	0.268	1
58.4	TRINITY_DN4622_c0_g1_i1_-_ORF_3_(frame_1)	10 kDa	0.00027667	1	1	0.205	0.99
58.5	TRINITY_DN241_c0_g1_i10_-_ORF_1_(frame_1)	21 kDa	0	0	0	0.0514	0.06
59	TRINITY_DN774_c0_g1_i1_-_ORF_1_(frame_1)	20 kDa	0.0020633	10	18	0.554	1
60	TRINITY_DN15342_c0_g1_i1_-_ORF_6_(frame_3)	53 kDa	0.0019997	18	35	0.552	1
61	TRINITY_DN102_c0_g1_i1_-_ORF_1_(frame_2)	18 kDa	0.001992	10	15	0.642	1
62	Cluster of TRINITY_DN401_c0_g1_i1_-_ORF_2_(frame_3)	63 kDa	0.0019575	30	46	0.519	1
62.1	TRINITY_DN401_c0_g1_i1_-_ORF_2_(frame_3)	63 kDa	0.0019575	29	44	0.519	1
62.2	TRINITY_DN4_c3_g1_i1_-_ORF_3_(frame_2)	52 kDa	0	0	0	0.0392	0.75
63	TRINITY_DN60_c0_g1_i3_-_ORF_3_(frame_2)	40 kDa	0.0019328	13	22	0.39	1
64	TRINITY_DN96_c0_g1_i1_-_ORF_5_(frame_3)	17 kDa	0.0019096	10	11	0.686	1
65	TRINITY_DN434_c0_g1_i1_-_ORF_3_(frame_2)	11 kDa	0.0018633	5	9	0.663	1
66	TRINITY_DN50335_c0_g1_i1_-_ORF_4_(frame_3)	52 kDa	0.0017888	23	31	0.437	1
67	TRINITY_DN280_c0_g1_i1_-_ORF_3_(frame_1)	12 kDa	0.0017391	6	6	0.562	1
68	TRINITY_DN368_c0_g1_i1_-_ORF_2_(frame_3)	17 kDa	0.0017273	8	9	0.595	1
69	TRINITY_DN3025_c0_g1_i2_-_ORF_2_(frame_1)	25 kDa	0.0017076	11	15	0.507	1
70	TRINITY_DN276_c0_g1_i1_-_ORF_4_(frame_1)	36 kDa	0.0016739	15	19	0.491	1
71	TRINITY_DN178_c0_g1_i1_-_ORF_1_(frame_1)	58 kDa	0.0016105	21	30	0.486	1
72	TRINITY_DN175_c0_g1_i1_-_ORF_1_(frame_1)	43 kDa	0.0015976	16	21	0.596	1
73	TRINITY_DN114_c0_g1_i2_-_ORF_5_(frame_1)	98 kDa	0.0015646	31	55	0.381	1
74	TRINITY_DN30_c1_g1_i1_-_ORF_1_(frame_1)	59 kDa	0.0015584	17	34	0.505	1
75	TRINITY_DN1821_c0_g1_i1_-_ORF_2_(frame_1)	21 kDa	0.0015297	7	10	0.571	1
76	TRINITY_DN297_c0_g1_i1_-_ORF_2_(frame_2)	12 kDa	0.0015072	3	6	0.267	1
77	TRINITY_DN3659_c0_g1_i1_-_ORF_1_(frame_3)	26 kDa	0.001494	10	13	0.445	1
78	TRINITY_DN486_c0_g1_i1_-_ORF_3_(frame_3)	57 kDa	0.0014241	20	31	0.575	1
79	Cluster of TRINITY_DN50404_c0_g1_i1_-_ORF_1_(frame_1)	54 kDa	0.001414	39	72	0.598	1
79.1	TRINITY_DN50404_c0_g1_i1_-_ORF_1_(frame_1)	54 kDa	0.0039502	32	64	0.598	1
79.2	TRINITY_DN31093_c0_g1_i1_-_ORF_1_(frame_1)	53 kDa	0.00018445	2	2	0.0779	1
79.3	TRINITY_DN40170_c0_g1_i1_-_ORF_2_(frame_1)	52 kDa	0.00010726	2	2	0.108	1
80	TRINITY_DN2735_c0_g1_i2_-_ORF_2_(frame_2)	16 kDa	0.0013621	6	8	0.524	1
81	TRINITY_DN1824_c0_g1_i1_-_ORF_2_(frame_2)	54 kDa	0.0013471	20	25	0.381	1
82	TRINITY_DN1991_c0_g1_i1_-_ORF_3_(frame_2)	14 kDa	0.0013212	3	11	0.55	1
83	TRINITY_DN58444_c0_g1_i1_-_ORF_2_(frame_1)	32 kDa	0.0013116	11	18	0.485	1
84	TRINITY_DN22792_c0_g1_i1_-_ORF_1_(frame_3)	48 kDa	0.0012993	19	25	0.469	1
85	TRINITY_DN5517_c0_g1_i1_-_ORF_1_(frame_2)	22 kDa	0.0012846	8	12	0.513	1
86	TRINITY_DN3680_c0_g1_i1_-_ORF_1_(frame_1)	49 kDa	0.0012844	14	20	0.36	1
87	TRINITY_DN11729_c0_g1_i2_-_ORF_1_(frame_2)	54 kDa	0.0012686	19	27	0.483	1
88	TRINITY_DN39892_c0_g1_i1_-_ORF_4_(frame_3)	30 kDa	0.0012497	13	14	0.357	1
89	TRINITY_DN1300_c0_g1_i7_-_ORF_4_(frame_2)	32 kDa	0.0012486	8	14	0.266	1
90	TRINITY_DN18483_c0_g1_i1_-_ORF_2_(frame_3)	25 kDa	0.0011515	6	9	0.248	1
92	TRINITY_DN222_c0_g1_i1_-_ORF_3_(frame_1)	29 kDa	0.0011457	7	11	0.318	1
93	TRINITY_DN172_c0_g1_i1_-_ORF_1_(frame_2)	60 kDa	0.0011227	17	21	0.349	1
94	Cluster of TRINITY_DN132_c0_g1_i1_-_ORF_2_(frame_3)	12 kDa	0.0011067	7	12	0.436	1
94.1	TRINITY_DN132_c0_g1_i1_-_ORF_2_(frame_3)	12 kDa	0.0012173	2	3	0.436	1
94.2	TRINITY_DN132_c0_g1_i2_-_ORF_1_(frame_3)	12 kDa	0.00099601	2	4	0.436	1
95	TRINITY_DN58979_c0_g1_i1_-_ORF_2_(frame_2)	16 kDa	0.0010914	7	7	0.359	1
96	TRINITY_DN1509_c2_g1_i1_-_ORF_1_(frame_2)	42 kDa	0.0010628	15	17	0.463	1
97	TRINITY_DN148_c0_g1_i1_-_ORF_6_(frame_2)	72 kDa	0.0010594	21	28	0.356	1
98	TRINITY_DN74746_c0_g1_i1_-_ORF_1_(frame_2)	14 kDa	0.0010462	6	7	0.484	1
99	TRINITY_DN247_c0_g1_i1_-_ORF_3_(frame_3)	27 kDa	0.0010308	8	11	0.472	1
100	Cluster of TRINITY_DN292_c0_g1_i1_-_ORF_7_(frame_2)	19 kDa	0.0010267	9	9	0.669	1
100.1	TRINITY_DN292_c0_g1_i1_-_ORF_7_(frame_2)	19 kDa	0.0010267	8	8	0.669	1
100.2	TRINITY_DN18444_c0_g1_i1_-_ORF_4_(frame_2)	19 kDa	0	0	0	0.0663	0.11
101	TRINITY_DN106_c0_g1_i1_-_ORF_6_(frame_3)	36 kDa	0.0010236	11	15	0.426	1
102	TRINITY_DN49135_c0_g1_i1_-_ORF_6_(frame_3)	36 kDa	0.0010085	10	11	0.385	1
103	TRINITY_DN150_c0_g1_i1_-_ORF_2_(frame_3)	27 kDa	0.0010019	9	9	0.35	1
104	TRINITY_DN725_c0_g1_i3_-_ORF_4_(frame_2)	83 kDa	0.00098616	20	32	0.32	1
105	Cluster of TRINITY_DN346_c0_g1_i1_-_ORF_7_(frame_2)	42 kDa	0.00097327	27	61	0.72	1
105.1	TRINITY_DN346_c0_g1_i1_-_ORF_7_(frame_2)	42 kDa	0.0017205	12	29	0.72	1
105.2	TRINITY_DN953_c0_g1_i1_-_ORF_3_(frame_3)	42 kDa	0.00022603	2	3	0.403	1
106	TRINITY_DN28_c0_g1_i7_-_ORF_4_(frame_1)	16 kDa	0.00096497	2	4	0.11	1
107	TRINITY_DN39685_c0_g1_i1_-_ORF_2_(frame_2)	17 kDa	0.00095478	4	6	0.464	1
108	TRINITY_DN58388_c0_g1_i1_-_ORF_1_(frame_3)	11 kDa	0.00095478	4	4	0.422	1
109	TRINITY_DN6038_c1_g1_i2_-_ORF_1_(frame_1)	36 kDa	0.00095403	10	12	0.42	1
110	TRINITY_DN1763_c0_g1_i1_-_ORF_1_(frame_1)	14 kDa	0.00095105	3	4	0.453	1
111	TRINITY_DN7579_c0_g1_i1_-_ORF_1_(frame_2)	12 kDa	0.00094551	4	4	0.417	1
112	TRINITY_DN16702_c0_g1_i1_-_ORF_1_(frame_2)	25 kDa	0.00092388	7	9	0.429	1
113	Cluster of TRINITY_DN30860_c0_g1_i1_-_ORF_4_(frame_1)	17 kDa	0.00091094	7	8	0.524	1
113.1	TRINITY_DN30860_c0_g1_i1_-_ORF_4_(frame_1)	17 kDa	0.00091094	5	5	0.524	1
113.2	TRINITY_DN544_c0_g1_i2_-_ORF_1_(frame_2)	17 kDa	0	0	0	0.122	0.08
115	TRINITY_DN421_c0_g1_i1_-_ORF_1_(frame_1)	12 kDa	0.00089347	4	4	0.422	1
116	TRINITY_DN574_c0_g1_i1_-_ORF_14_(frame_3)	185 kDa	0.00089056	51	58	0.345	1
117	TRINITY_DN4072_c0_g1_i1_-_ORF_3_(frame_3)	20 kDa	0.00088765	6	7	0.411	1
118	TRINITY_DN254_c0_g1_i1_-_ORF_1_(frame_1)	38 kDa	0.00087737	9	11	0.255	1
119	TRINITY_DN10177_c0_g1_i1_-_ORF_1_(frame_1)	40 kDa	0.00087416	11	14	0.38	1
120	TRINITY_DN48863_c0_g1_i1_-_ORF_1_(frame_3)	15 kDa	0.00086953	4	5	0.436	1
121	TRINITY_DN67842_c0_g1_i1_-_ORF_1_(frame_3)	8 kDa	0.00086953	3	3	0.5	1
122	TRINITY_DN2249_c0_g1_i1_-_ORF_2_(frame_2)	10 kDa	0.00086953	2	2	0.0952	1
123	TRINITY_DN250_c0_g1_i1_-_ORF_2_(frame_3)	16 kDa	0.00085729	4	5	0.296	1
124	TRINITY_DN2533_c0_g1_i2_-_ORF_6_(frame_2)	22 kDa	0.00085643	6	7	0.467	1
125	TRINITY_DN787_c0_g1_i1_-_ORF_6_(frame_1)	52 kDa	0.00085292	9	18	0.274	1
126	TRINITY_DN5816_c0_g1_i2_-_ORF_8_(frame_1)	79 kDa	0.00085214	21	21	0.371	1
127	TRINITY_DN71136_c0_g1_i1_-_ORF_1_(frame_3)	12 kDa	0.00084685	4	4	0.678	1
128	TRINITY_DN60744_c0_g1_i1_-_ORF_1_(frame_2)	22 kDa	0.00084178	6	6	0.33	1
129	Cluster of TRINITY_DN136_c0_g1_i1_-_ORF_2_(frame_3)	36 kDa	0.00084081	10	12	0.39	1
129.1	TRINITY_DN136_c0_g1_i1_-_ORF_2_(frame_3)	36 kDa	0.00084081	9	11	0.39	1
129.2	TRINITY_DN889_c0_g1_i1_-_ORF_1_(frame_2)	37 kDa	0	0	0	0	0
130	TRINITY_DN339_c1_g1_i7_-_ORF_2_(frame_3)	26 kDa	0.00083595	4	12	0.33	1
131	TRINITY_DN393_c0_g1_i2_-_ORF_1_(frame_3)	16 kDa	0.0008338	4	4	0.26	1
132	TRINITY_DN36_c0_g1_i1_-_ORF_1_(frame_2)	18 kDa	0.00083173	4	6	0.298	1
133	TRINITY_DN20173_c0_g1_i1_-_ORF_1_(frame_3)	10 kDa	0.00083001	3	4	0.375	1
134	TRINITY_DN13_c0_g1_i1_-_ORF_10_(frame_3)	48 kDa	0.0008174	12	15	0.357	1
135	TRINITY_DN261_c0_g1_i2_-_ORF_1_(frame_2)	10 kDa	0.00081156	3	5	0.433	1
136	TRINITY_DN8180_c0_g1_i2_-_ORF_4_(frame_3)	12 kDa	0.00081156	2	3	0.286	1
137	Cluster of TRINITY_DN1382_c0_g2_i5_-_ORF_1_(frame_1)	50 kDa	0.00081139	27	56	0.494	1
137.1	TRINITY_DN1382_c0_g2_i5_-_ORF_1_(frame_1)	50 kDa	0.00089074	7	14	0.494	1
137.2	TRINITY_DN15859_c0_g1_i2_-_ORF_3_(frame_3)	50 kDa	0.00073204	6	13	0.443	1
137.3	TRINITY_DN191_c0_g1_i3_-_ORF_1_(frame_2)	6 kDa	0	0	0	0	0
137.4	TRINITY_DN20478_c0_g1_i1_-_ORF_3_(frame_2)	34 kDa	0	0	0	0	0
137.5	TRINITY_DN191_c0_g1_i2_-_ORF_1_(frame_2)	6 kDa	0	0	0	0	0
138	TRINITY_DN49345_c0_g1_i1_-_ORF_1_(frame_1)	22 kDa	0.00080742	5	5	0.291	1
139	TRINITY_DN6135_c0_g1_i2_-_ORF_3_(frame_1)	30 kDa	0.0008056	9	10	0.471	1
140	TRINITY_DN1502_c0_g1_i3_-_ORF_5_(frame_1)	94 kDa	0.0007798	20	26	0.337	1
141	TRINITY_DN50053_c0_g1_i1_-_ORF_1_(frame_1)	24 kDa	0.00077576	4	5	0.216	1
142	TRINITY_DN41056_c0_g1_i1_-_ORF_2_(frame_3)	14 kDa	0.00077292	3	4	0.397	1
143	TRINITY_DN41691_c0_g1_i1_-_ORF_1_(frame_3)	16 kDa	0.00076616	4	5	0.315	1
144	TRINITY_DN4656_c0_g1_i1_-_ORF_2_(frame_3)	35 kDa	0.00074914	7	7	0.265	1
145	TRINITY_DN23615_c0_g1_i1_-_ORF_1_(frame_2)	12 kDa	0.00074749	4	4	0.456	1
146	TRINITY_DN233_c0_g1_i1_-_ORF_1_(frame_1)	17 kDa	0.00074028	3	4	0.209	1
147	TRINITY_DN202_c0_g1_i1_-_ORF_2_(frame_3)	71 kDa	0.00073311	14	21	0.295	1
148	TRINITY_DN68113_c0_g1_i1_-_ORF_1_(frame_2)	31 kDa	0.00071116	9	9	0.375	1
149	TRINITY_DN1612_c0_g1_i1_-_ORF_6_(frame_3)	54 kDa	0.00070717	12	16	0.293	1
150	TRINITY_DN49505_c0_g1_i2_-_ORF_1_(frame_2)	31 kDa	0.00069315	8	8	0.42	1
151	TRINITY_DN42941_c0_g1_i1_-_ORF_5_(frame_2)	25 kDa	0.00068807	7	7	0.287	1
152	TRINITY_DN30267_c0_g1_i1_-_ORF_2_(frame_2)	62 kDa	0.00068242	13	18	0.315	1
153	TRINITY_DN32268_c0_g1_i1_-_ORF_4_(frame_3)	16 kDa	0.00068103	5	5	0.552	1
154	TRINITY_DN458_c0_g1_i1_-_ORF_1_(frame_2)	24 kDa	0.00067319	5	6	0.244	1
155	TRINITY_DN784_c0_g1_i1_-_ORF_1_(frame_1)	54 kDa	0.00067078	11	12	0.318	1
156	TRINITY_DN58524_c0_g1_i1_-_ORF_1_(frame_1)	23 kDa	0.00066621	4	7	0.363	1
157	TRINITY_DN498_c0_g1_i1_-_ORF_1_(frame_1)	30 kDa	0.0006616	7	7	0.341	1
158	TRINITY_DN4506_c0_g1_i2_-_ORF_1_(frame_2)	47 kDa	0.00066128	8	11	0.264	1
159	TRINITY_DN747_c0_g1_i2_-_ORF_1_(frame_1)	25 kDa	0.00065507	4	6	0.296	1
160	TRINITY_DN217_c0_g1_i1_-_ORF_1_(frame_1)	7 kDa	0.00065215	2	3	0.446	1
161	TRINITY_DN1059_c0_g1_i1_-_ORF_1_(frame_2)	52 kDa	0.00064615	11	13	0.263	1
162	TRINITY_DN1559_c0_g1_i2_-_ORF_3_(frame_2)	17 kDa	0.00064495	5	5	0.424	1
163	TRINITY_DN282_c0_g1_i1_-_ORF_1_(frame_2)	17 kDa	0.00064495	4	4	0.278	1
164	TRINITY_DN33104_c0_g1_i1_-_ORF_3_(frame_1)	20 kDa	0.00064448	5	5	0.424	1
165	TRINITY_DN104_c0_g1_i1_-_ORF_2_(frame_3)	69 kDa	0.00064399	11	14	0.167	1
166	TRINITY_DN226_c0_g1_i3_-_ORF_10_(frame_1)	132 kDa	0.0006418	27	35	0.287	1
167	TRINITY_DN52600_c0_g1_i1_-_ORF_1_(frame_1)	18 kDa	0.00064071	4	4	0.27	1
168	TRINITY_DN9818_c0_g1_i1_-_ORF_3_(frame_2)	9 kDa	0.00064071	2	2	0.224	1
169	TRINITY_DN30352_c0_g1_i1_-_ORF_1_(frame_1)	24 kDa	0.00063464	7	7	0.374	1
170	TRINITY_DN2823_c0_g2_i1_-_ORF_2_(frame_3)	35 kDa	0.00063034	7	9	0.304	1
171	TRINITY_DN2566_c0_g1_i1_-_ORF_2_(frame_2)	7 kDa	0.00062966	2	2	0.155	1
172	TRINITY_DN1625_c0_g1_i1_-_ORF_1_(frame_2)	66 kDa	0.00062792	10	17	0.191	1
173	TRINITY_DN2407_c0_g1_i1_-_ORF_3_(frame_3)	23 kDa	0.0006275	5	5	0.201	1
174	Cluster of TRINITY_DN268_c0_g1_i2_-_ORF_4_(frame_3)	36 kDa	0.00062428	11	16	0.42	1
174.1	TRINITY_DN268_c0_g1_i2_-_ORF_4_(frame_3)	36 kDa	0.00062428	6	9	0.42	1
174.2	TRINITY_DN268_c0_g1_i4_-_ORF_3_(frame_1)	23 kDa	0	0	0	0.268	0.89
176	TRINITY_DN31011_c0_g1_i1_-_ORF_2_(frame_2)	14 kDa	0.00062428	3	3	0.274	1
177	TRINITY_DN5448_c0_g1_i1_-_ORF_5_(frame_1)	34 kDa	0.00060867	6	7	0.19	1
178	TRINITY_DN2904_c0_g3_i1_-_ORF_8_(frame_3)	54 kDa	0.00060625	10	11	0.209	1
179	TRINITY_DN1084_c0_g1_i1_-_ORF_1_(frame_3)	21 kDa	0.00060531	4	4	0.464	1
180	TRINITY_DN224_c0_g1_i1_-_ORF_9_(frame_2)	35 kDa	0.00060066	7	8	0.345	1
182	TRINITY_DN1036_c0_g1_i4_-_ORF_6_(frame_2)	25 kDa	0.0005899	4	5	0.176	1
183	TRINITY_DN68685_c0_g1_i1_-_ORF_2_(frame_2)	17 kDa	0.00058768	3	3	0.172	1
184	TRINITY_DN9055_c0_g1_i1_-_ORF_4_(frame_1)	55 kDa	0.00058698	11	11	0.302	1
185	TRINITY_DN93_c0_g1_i3_-_ORF_1_(frame_2)	13 kDa	0.00057969	2	3	0.135	1
186	TRINITY_DN49_c0_g4_i3_-_ORF_6_(frame_3)	24 kDa	0.00057422	4	5	0.151	1
187	TRINITY_DN209_c0_g1_i1_-_ORF_1_(frame_1)	29 kDa	0.00057287	8	9	0.345	1
188	Cluster of TRINITY_DN25702_c0_g1_i1_-_ORF_2_(frame_2)	20 kDa	0.00056621	4	4	0.279	1
188.1	TRINITY_DN25702_c0_g1_i1_-_ORF_2_(frame_2)	20 kDa	0.00056621	4	4	0.279	1
188.2	TRINITY_DN8594_c0_g1_i1_-_ORF_5_(frame_1)	20 kDa	0	0	0	0	0
189	TRINITY_DN3163_c0_g1_i1_-_ORF_3_(frame_3)	25 kDa	0.00056264	5	7	0.307	1
190	TRINITY_DN381_c0_g1_i1_-_ORF_1_(frame_1)	58 kDa	0.00056185	10	18	0.238	1
191	TRINITY_DN493_c0_g1_i1_-_ORF_10_(frame_2)	111 kDa	0.0005522	20	23	0.189	1
192	TRINITY_DN2399_c0_g1_i1_-_ORF_1_(frame_1)	10 kDa	0.00054712	2	2	0.292	1
193	TRINITY_DN2429_c0_g1_i1_-_ORF_5_(frame_1)	21 kDa	0.00054104	3	3	0.439	1
195	TRINITY_DN1497_c0_g1_i1_-_ORF_2_(frame_2)	51 kDa	0.00053628	7	9	0.198	1
196	TRINITY_DN26515_c0_g1_i1_-_ORF_1_(frame_1)	16 kDa	0.00053314	4	4	0.263	1
197	TRINITY_DN43359_c0_g1_i1_-_ORF_1_(frame_1)	16 kDa	0.00052928	3	3	0.225	1
198	TRINITY_DN6378_c0_g1_i1_-_ORF_5_(frame_2)	38 kDa	0.00052472	6	7	0.201	1
199	TRINITY_DN8233_c0_g1_i1_-_ORF_1_(frame_2)	68 kDa	0.00052422	14	14	0.3	1
200	Cluster of TRINITY_DN134_c0_g1_i1_-_ORF_3_(frame_3)	28 kDa	0.00052233	9	12	0.388	1
200.1	TRINITY_DN134_c0_g1_i1_-_ORF_3_(frame_3)	28 kDa	0.00074531	6	8	0.388	1
200.2	TRINITY_DN440_c0_g1_i1_-_ORF_1_(frame_1)	28 kDa	0.00029935	2	2	0.172	1
201	TRINITY_DN20_c0_g1_i1_-_ORF_1_(frame_1)	24 kDa	0.0005168	4	4	0.212	1
202	TRINITY_DN12202_c0_g1_i2_-_ORF_1_(frame_1)	8 kDa	0.00051437	2	2	0.197	0.99
203	TRINITY_DN680_c1_g1_i1_-_ORF_1_(frame_1)	56 kDa	0.00051334	9	9	0.185	1
204	TRINITY_DN950_c0_g1_i1_-_ORF_1_(frame_1)	21 kDa	0.00050988	3	3	0.199	1
205	TRINITY_DN39785_c0_g1_i1_-_ORF_2_(frame_2)	23 kDa	0.00050988	2	3	0.0524	1
206	TRINITY_DN7691_c0_g1_i1_-_ORF_1_(frame_1)	30 kDa	0.00050341	5	5	0.188	1
207	TRINITY_DN1454_c0_g1_i2_-_ORF_7_(frame_3)	41 kDa	0.00050165	7	7	0.247	1
208	TRINITY_DN5941_c1_g1_i1_-_ORF_2_(frame_3)	40 kDa	0.00050165	8	11	0.327	1
209	TRINITY_DN741_c0_g1_i1_-_ORF_12_(frame_3)	113 kDa	0.00050028	19	21	0.2	1
210	TRINITY_DN556_c0_g1_i1_-_ORF_1_(frame_2)	15 kDa	0.00050028	2	2	0.178	1
211	TRINITY_DN682_c0_g1_i3_-_ORF_6_(frame_1)	17 kDa	0.00049688	2	2	0.116	1
212	TRINITY_DN30842_c0_g1_i1_-_ORF_1_(frame_1)	27 kDa	0.00049486	4	4	0.175	1
213	TRINITY_DN9040_c0_g1_i1_-_ORF_2_(frame_3)	29 kDa	0.00049285	4	8	0.211	1
214	Cluster of TRINITY_DN1991_c0_g1_i1_-_ORF_2_(frame_1)	15 kDa	0.00049231	5	14	0.404	1
214.1	TRINITY_DN1991_c0_g1_i1_-_ORF_2_(frame_1)	15 kDa	0.00062658	1	5	0.404	1
214.2	TRINITY_DN142_c0_g1_i3_-_ORF_3_(frame_2)	15 kDa	0.00035804	1	3	0.404	1
215	TRINITY_DN20528_c0_g1_i1_-_ORF_1_(frame_2)	11 kDa	0.00048694	2	2	0.2	1
216	TRINITY_DN430_c0_g1_i1_-_ORF_8_(frame_3)	28 kDa	0.00047927	3	4	0.157	1
217	TRINITY_DN30070_c0_g1_i1_-_ORF_10_(frame_3)	67 kDa	0.00047276	9	12	0.23	1
218	TRINITY_DN184_c1_g1_i1_-_ORF_2_(frame_3)	31 kDa	0.00047184	4	5	0.194	1
219	TRINITY_DN3695_c0_g1_i2_-_ORF_2_(frame_2)	30 kDa	0.00047184	4	4	0.198	1
220	Cluster of TRINITY_DN214_c0_g1_i1_-_ORF_3_(frame_1)	33 kDa	0.00046978	16	20	0.483	1
220.1	TRINITY_DN48785_c0_g1_i1_-_ORF_1_(frame_1)	33 kDa	0.00053106	5	7	0.483	1
220.2	TRINITY_DN214_c0_g1_i1_-_ORF_3_(frame_1)	33 kDa	0.00040851	4	5	0.372	1
220.3	TRINITY_DN19322_c0_g1_i1_-_ORF_2_(frame_3)	11 kDa	0	0	0	0	0
221	TRINITY_DN1204_c0_g1_i1_-_ORF_1_(frame_2)	52 kDa	0.00046721	7	7	0.13	1
222	TRINITY_DN23435_c0_g1_i1_-_ORF_2_(frame_1)	11 kDa	0.00046375	2	2	0.238	1
223	TRINITY_DN9022_c0_g1_i5_-_ORF_3_(frame_1)	18 kDa	0.00045938	2	2	0.132	1
224	TRINITY_DN1318_c0_g1_i1_-_ORF_2_(frame_1)	49 kDa	0.00045583	6	9	0.194	1
225	TRINITY_DN68728_c0_g1_i1_-_ORF_1_(frame_2)	27 kDa	0.00044902	4	5	0.258	1
226	TRINITY_DN340_c0_g1_i2_-_ORF_1_(frame_1)	16 kDa	0.00044755	3	3	0.279	1
227	TRINITY_DN112_c0_g1_i1_-_ORF_1_(frame_2)	48 kDa	0.00044571	6	7	0.137	1
228	TRINITY_DN2111_c0_g1_i1_-_ORF_3_(frame_3)	22 kDa	0.000437	4	4	0.303	1
229	TRINITY_DN5397_c0_g1_i1_-_ORF_1_(frame_1)	37 kDa	0.00043348	7	7	0.214	1
230	TRINITY_DN23567_c0_g1_i1_-_ORF_1_(frame_2)	13 kDa	0.00043092	2	2	0.106	1
231	TRINITY_DN9022_c0_g1_i5_-_ORF_4_(frame_2)	29 kDa	0.00042302	4	4	0.151	1
232	TRINITY_DN2544_c0_g1_i1_-_ORF_1_(frame_1)	29 kDa	0.00042302	5	7	0.243	1
233	TRINITY_DN8280_c0_g1_i1_-_ORF_1_(frame_2)	34 kDa	0.00041833	6	6	0.251	1
234	TRINITY_DN153_c0_g1_i2_-_ORF_1_(frame_2)	40 kDa	0.00041383	5	6	0.161	1
235	Cluster of TRINITY_DN5902_c0_g1_i1_-_ORF_4_(frame_1)	10 kDa	0.00041034	5	5	0.573	1
235.1	TRINITY_DN2381_c0_g1_i1_-_ORF_1_(frame_1)	10 kDa	0.00041034	2	2	0.573	1
235.2	TRINITY_DN5902_c0_g1_i1_-_ORF_4_(frame_1)	10 kDa	0.00041034	1	1	0.326	0.99
236	TRINITY_DN23005_c0_g1_i1_-_ORF_2_(frame_3)	34 kDa	0.00040988	5	5	0.219	1
237	TRINITY_DN39790_c0_g1_i1_-_ORF_1_(frame_1)	24 kDa	0.00040968	3	4	0.183	1
238	Cluster of TRINITY_DN438_c0_g1_i1_-_ORF_3_(frame_3)	51 kDa	0.00040759	10	11	0.259	1
238.1	TRINITY_DN438_c0_g1_i1_-_ORF_3_(frame_3)	51 kDa	0.00040759	8	9	0.259	1
238.2	TRINITY_DN4480_c0_g1_i1_-_ORF_7_(frame_1)	36 kDa	0	0	0	0.0854	0.27
239	TRINITY_DN5430_c0_g1_i2_-_ORF_5_(frame_3)	97 kDa	0.00040532	17	17	0.237	1
240	TRINITY_DN41047_c0_g1_i1_-_ORF_3_(frame_3)	24 kDa	0.00040386	3	3	0.147	1
241	TRINITY_DN601_c0_g1_i1_-_ORF_1_(frame_2)	53 kDa	0.00040326	7	7	0.199	1
242	TRINITY_DN29886_c1_g1_i1_-_ORF_1_(frame_2)	17 kDa	0.00040044	3	3	0.158	1
243	TRINITY_DN308_c0_g1_i1_-_ORF_3_(frame_3)	31 kDa	0.00039986	4	4	0.234	1
244	TRINITY_DN23365_c1_g1_i1_-_ORF_4_(frame_3)	25 kDa	0.00039635	3	3	0.144	1
245	TRINITY_DN852_c0_g1_i2_-_ORF_2_(frame_2)	25 kDa	0.00039451	3	3	0.153	1
246	TRINITY_DN1707_c0_g1_i1_-_ORF_2_(frame_1)	18 kDa	0.00038524	3	3	0.139	1
247	TRINITY_DN8609_c0_g1_i2_-_ORF_2_(frame_2)	57 kDa	0.00038342	10	11	0.289	1
248	TRINITY_DN4795_c0_g1_i1_-_ORF_1_(frame_2)	28 kDa	0.00038191	3	3	0.137	1
249	Cluster of TRINITY_DN1468_c1_g2_i2_-_ORF_1_(frame_1)	100 kDa	0.00037998	17	19	0.197	1
249.1	TRINITY_DN1468_c1_g2_i2_-_ORF_1_(frame_1)	100 kDa	0.00037998	15	17	0.197	1
249.2	TRINITY_DN1935_c0_g1_i1_-_ORF_3_(frame_2)	97 kDa	0	0	0	0.0225	0.42
250	TRINITY_DN58576_c0_g1_i2_-_ORF_4_(frame_2)	19 kDa	0.00037572	3	3	0.216	1
251	TRINITY_DN1334_c0_g2_i1_-_ORF_5_(frame_1)	57 kDa	0.000371	7	8	0.17	1
252	TRINITY_DN451_c0_g2_i1_-_ORF_3_(frame_2)	27 kDa	0.0003705	3	6	0.178	1
253	TRINITY_DN3894_c0_g2_i1_-_ORF_2_(frame_3)	30 kDa	0.00036889	5	6	0.193	1
254	TRINITY_DN49739_c0_g1_i1_-_ORF_1_(frame_2)	19 kDa	0.00036889	2	2	0.109	1
255	TRINITY_DN119_c0_g1_i1_-_ORF_1_(frame_2)	15 kDa	0.00036612	2	2	0.188	1
256	TRINITY_DN899_c0_g1_i1_-_ORF_1_(frame_1)	33 kDa	0.00036399	7	7	0.252	1
257	TRINITY_DN1543_c0_g1_i1_-_ORF_3_(frame_1)	20 kDa	0.00036231	3	4	0.25	1
258	Cluster of TRINITY_DN1724_c0_g1_i1_-_ORF_1_(frame_1)	71 kDa	0.00036049	24	32	0.327	1
258.1	TRINITY_DN1724_c0_g1_i1_-_ORF_1_(frame_1)	71 kDa	0.00043342	8	11	0.327	1
258.2	TRINITY_DN186_c0_g1_i1_-_ORF_9_(frame_1)	70 kDa	0.00028756	6	9	0.187	1
258.3	TRINITY_DN2156_c0_g1_i1_-_ORF_1_(frame_1)	71 kDa	0	0	0	0.128	0.36
259	Cluster of TRINITY_DN501_c0_g1_i2_-_ORF_6_(frame_1)	42 kDa	0.000359	5	7	0.231	1
259.1	TRINITY_DN501_c0_g1_i2_-_ORF_6_(frame_1)	42 kDa	0.000359	4	6	0.231	1
259.2	TRINITY_DN13050_c0_g1_i1_-_ORF_1_(frame_1)	43 kDa	0	0	0	0.0208	0.14
260	TRINITY_DN2867_c0_g1_i1_-_ORF_5_(frame_2)	53 kDa	0.0003588	7	7	0.131	1
261	TRINITY_DN3258_c0_g2_i1_-_ORF_2_(frame_1)	16 kDa	0.00035285	2	2	0.167	1
262	TRINITY_DN688_c0_g1_i5_-_ORF_1_(frame_3)	47 kDa	0.000352	5	6	0.147	1
263	TRINITY_DN6492_c0_g1_i2_-_ORF_2_(frame_2)	23 kDa	0.00035116	3	4	0.149	1
264	TRINITY_DN5974_c0_g1_i1_-_ORF_2_(frame_2)	33 kDa	0.00035004	6	6	0.262	1
265	TRINITY_DN48750_c0_g1_i1_-_ORF_2_(frame_1)	35 kDa	0.00034562	4	4	0.12	1
267	TRINITY_DN372_c0_g2_i2_-_ORF_2_(frame_2)	111 kDa	0.00034238	12	13	0.146	1
268	TRINITY_DN221_c0_g1_i1_-_ORF_1_(frame_2)	28 kDa	0.00034223	4	4	0.12	1
269	TRINITY_DN396_c0_g1_i1_-_ORF_3_(frame_3)	36 kDa	0.00034025	2	5	0.146	1
270	TRINITY_DN26605_c0_g1_i1_-_ORF_1_(frame_3)	25 kDa	0.00033505	4	4	0.202	1
271	TRINITY_DN1374_c0_g1_i1_-_ORF_2_(frame_3)	28 kDa	0.00033029	3	3	0.178	1
272	TRINITY_DN7312_c0_g1_i1_-_ORF_3_(frame_2)	26 kDa	0.00032901	3	3	0.239	1
273	TRINITY_DN301_c0_g1_i1_-_ORF_1_(frame_1)	14 kDa	0.00032901	2	2	0.27	1
274	TRINITY_DN10673_c0_g1_i1_-_ORF_1_(frame_3)	17 kDa	0.0003268	2	2	0.148	1
275	TRINITY_DN58599_c0_g1_i1_-_ORF_2_(frame_2)	42 kDa	0.00032637	6	6	0.19	1
276	TRINITY_DN5280_c0_g1_i1_-_ORF_1_(frame_3)	25 kDa	0.00032319	2	2	0.0841	1
277	TRINITY_DN6762_c0_g1_i1_-_ORF_3_(frame_3)	21 kDa	0.00032205	2	2	0.0899	1
278	TRINITY_DN199_c0_g1_i2_-_ORF_2_(frame_1)	25 kDa	0.00032177	3	3	0.137	1
279	TRINITY_DN10857_c0_g1_i1_-_ORF_1_(frame_2)	21 kDa	0.00031702	3	3	0.167	1
280	TRINITY_DN2756_c0_g1_i2_-_ORF_2_(frame_2)	83 kDa	0.00031598	9	11	0.168	1
281	TRINITY_DN67751_c0_g1_i1_-_ORF_2_(frame_1)	34 kDa	0.00031415	4	5	0.245	1
282	TRINITY_DN365_c0_g1_i1_-_ORF_7_(frame_2)	49 kDa	0.00031287	5	5	0.1	1
283	Cluster of TRINITY_DN215_c0_g1_i1_-_ORF_1_(frame_2)	47 kDa	0.00030854	11	13	0.334	1
283.1	TRINITY_DN215_c0_g1_i1_-_ORF_1_(frame_2)	47 kDa	0.00030854	5	6	0.334	1
283.2	TRINITY_DN728_c0_g1_i1_-_ORF_6_(frame_1)	48 kDa	0	0	0	0.175	0.3
284	TRINITY_DN22174_c0_g1_i1_-_ORF_2_(frame_3)	18 kDa	0.00030819	2	2	0.12	1
285	TRINITY_DN58289_c0_g1_i1_-_ORF_3_(frame_1)	27 kDa	0.00030307	3	4	0.17	1
286	TRINITY_DN31714_c0_g1_i1_-_ORF_3_(frame_2)	23 kDa	0.00030282	4	4	0.264	1
287	TRINITY_DN4181_c0_g1_i2_-_ORF_4_(frame_2)	46 kDa	0.00030282	6	6	0.167	1
288	TRINITY_DN1918_c0_g1_i1_-_ORF_1_(frame_2)	46 kDa	0.00030207	7	7	0.213	1
289	TRINITY_DN41634_c0_g1_i1_-_ORF_2_(frame_3)	24 kDa	0.00029984	2	2	0.0887	1
290	TRINITY_DN29930_c0_g1_i1_-_ORF_1_(frame_1)	71 kDa	0.00029263	9	12	0.224	1
291	TRINITY_DN4182_c0_g1_i1_-_ORF_1_(frame_3)	14 kDa	0.00029216	2	2	0.136	1
292	TRINITY_DN775_c0_g1_i1_-_ORF_3_(frame_3)	32 kDa	0.00028984	3	5	0.15	1
293	TRINITY_DN69044_c0_g1_i1_-_ORF_2_(frame_1)	14 kDa	0.00028984	2	2	0.151	1
294	TRINITY_DN48934_c0_g1_i1_-_ORF_1_(frame_2)	28 kDa	0.00028421	2	2	0.0739	1
295	TRINITY_DN155_c0_g1_i1_-_ORF_2_(frame_1)	15 kDa	0.00028093	3	3	0.292	1
296	TRINITY_DN70_c0_g1_i1_-_ORF_1_(frame_1)	15 kDa	0.00028093	2	2	0.131	1
297	TRINITY_DN4737_c0_g1_i1_-_ORF_2_(frame_2)	29 kDa	0.00027985	4	4	0.138	1
298	TRINITY_DN6736_c0_g1_i4_-_ORF_1_(frame_3)	38 kDa	0.00027511	4	4	0.124	1
299	TRINITY_DN678_c0_g1_i2_-_ORF_1_(frame_3)	20 kDa	0.00027511	2	2	0.0847	1
300	TRINITY_DN5746_c0_g1_i1_-_ORF_6_(frame_3)	40 kDa	0.00026977	3	3	0.0748	1
301	TRINITY_DN13347_c0_g1_i1_-_ORF_1_(frame_3)	25 kDa	0.00026814	2	2	0.0617	1
302	TRINITY_DN59691_c0_g1_i1_-_ORF_3_(frame_3)	10 kDa	0.00026464	2	2	0.228	1
303	TRINITY_DN2760_c0_g1_i2_-_ORF_3_(frame_3)	22 kDa	0.0002523	2	2	0.0933	1
304	TRINITY_DN1981_c0_g1_i2_-_ORF_1_(frame_1)	79 kDa	0.00025063	8	10	0.125	1
305	TRINITY_DN14236_c0_g1_i1_-_ORF_2_(frame_2)	17 kDa	0.00025014	2	2	0.185	1
306	Cluster of TRINITY_DN590_c0_g1_i14_-_ORF_4_(frame_3)	50 kDa	0.00024929	9	12	0.178	1
306.1	TRINITY_DN590_c0_g1_i14_-_ORF_4_(frame_3)	50 kDa	0.00025014	3	4	0.178	1
306.2	TRINITY_DN590_c0_g1_i6_-_ORF_2_(frame_1)	50 kDa	0.00024844	2	3	0.15	1
307	TRINITY_DN69081_c0_g1_i1_-_ORF_1_(frame_1)	32 kDa	0.00024676	2	3	0.115	1
308	TRINITY_DN3814_c0_g1_i1_-_ORF_1_(frame_1)	29 kDa	0.0002387	3	3	0.141	1
309	TRINITY_DN25830_c0_g1_i1_-_ORF_1_(frame_3)	29 kDa	0.0002387	3	3	0.114	1
310	Cluster of TRINITY_DN6040_c0_g1_i1_-_ORF_4_(frame_3)	50 kDa	0.00023746	33	84	0.816	1
310.1	TRINITY_DN6040_c0_g1_i1_-_ORF_4_(frame_3)	50 kDa	0.00043868	4	9	0.791	1
310.2	TRINITY_DN7754_c0_g1_i1_-_ORF_3_(frame_3)	50 kDa	0.00021885	2	4	0.816	1
310.3	TRINITY_DN535_c0_g1_i1_-_ORF_5_(frame_3)	50 kDa	5.4835e-05	1	1	0.651	1
312	TRINITY_DN465_c0_g1_i1_-_ORF_5_(frame_3)	30 kDa	0.00022214	4	4	0.197	1
313	TRINITY_DN1488_c0_g1_i1_-_ORF_1_(frame_1)	25 kDa	0.00021738	2	2	0.112	1
314	TRINITY_DN58196_c0_g1_i1_-_ORF_3_(frame_3)	26 kDa	0.00021642	3	3	0.164	1
315	TRINITY_DN69104_c0_g1_i1_-_ORF_5_(frame_3)	90 kDa	0.00021628	7	9	0.121	1
316	TRINITY_DN24084_c0_g1_i1_-_ORF_3_(frame_3)	13 kDa	0.00021357	2	2	0.175	1
317	Cluster of TRINITY_DN58127_c0_g1_i1_-_ORF_6_(frame_1)	23 kDa	0.00021201	5	5	0.245	1
317.1	TRINITY_DN58127_c0_g1_i1_-_ORF_6_(frame_1)	23 kDa	0.0003652	3	3	0.245	1
317.2	TRINITY_DN61447_c0_g1_i2_-_ORF_1_(frame_2)	23 kDa	5.8809e-05	1	1	0.126	0.99
317.3	TRINITY_DN1198_c0_g1_i3_-_ORF_5_(frame_3)	23 kDa	0	0	0	0.13	0.2
318	Cluster of TRINITY_DN3022_c0_g1_i1_-_ORF_1_(frame_1)	50 kDa	0.00021071	14	17	0.361	1
318.1	TRINITY_DN3022_c0_g1_i1_-_ORF_1_(frame_1)	50 kDa	0.00034254	6	7	0.361	1
318.2	TRINITY_DN3914_c0_g1_i1_-_ORF_1_(frame_2)	51 kDa	7.8878e-05	2	2	0.188	1
319	TRINITY_DN2397_c0_g1_i1_-_ORF_8_(frame_3)	50 kDa	0.00020944	4	4	0.0774	1
320	TRINITY_DN41154_c0_g1_i1_-_ORF_3_(frame_3)	21 kDa	0.0002075	2	2	0.0966	1
321	TRINITY_DN758_c0_g1_i1_-_ORF_3_(frame_3)	42 kDa	0.0002046	4	4	0.126	1
322	TRINITY_DN30145_c0_g1_i1_-_ORF_2_(frame_3)	21 kDa	0.00020402	2	2	0.128	1
323	TRINITY_DN16850_c0_g1_i1_-_ORF_1_(frame_2)	25 kDa	0.00020289	3	3	0.121	1
324	TRINITY_DN48824_c0_g1_i1_-_ORF_1_(frame_3)	28 kDa	0.00020289	2	2	0.0958	1
325	TRINITY_DN1010_c0_g1_i1_-_ORF_1_(frame_2)	20 kDa	0.00020289	2	2	0.144	1
326	TRINITY_DN652_c0_g1_i10_-_ORF_2_(frame_3)	34 kDa	0.00020222	3	3	0.106	1
327	TRINITY_DN600_c0_g1_i1_-_ORF_4_(frame_1)	40 kDa	0.00020066	3	4	0.148	1
328	TRINITY_DN69506_c0_g1_i1_-_ORF_1_(frame_2)	21 kDa	0.00020066	2	2	0.132	1
329	TRINITY_DN12548_c0_g1_i3_-_ORF_1_(frame_1)	66 kDa	0.00020055	7	8	0.153	1
330	TRINITY_DN2665_c0_g1_i1_-_ORF_5_(frame_2)	26 kDa	0.00020039	2	2	0.0864	1
331	TRINITY_DN286_c0_g1_i1_-_ORF_3_(frame_1)	21 kDa	0.00019848	2	2	0.141	1
332	TRINITY_DN17803_c0_g1_i1_-_ORF_2_(frame_2)	35 kDa	0.00019762	2	3	0.0909	1
333	TRINITY_DN12405_c0_g1_i1_-_ORF_4_(frame_3)	36 kDa	0.00019509	4	4	0.122	1
334	TRINITY_DN1582_c0_g1_i1_-_ORF_3_(frame_2)	34 kDa	0.00019385	3	3	0.0892	1
335	Cluster of TRINITY_DN23672_c0_g1_i1_-_ORF_3_(frame_1)	29 kDa	0.00019096	2	3	0.0863	1
335.1	TRINITY_DN23672_c0_g1_i1_-_ORF_3_(frame_1)	29 kDa	0.00019096	1	2	0.0863	1
335.2	TRINITY_DN12194_c0_g1_i1_-_ORF_1_(frame_2)	29 kDa	0	0	0	0	0
336	TRINITY_DN9333_c0_g1_i1_-_ORF_1_(frame_2)	36 kDa	0.00019021	2	2	0.112	1
337	TRINITY_DN472_c0_g1_i1_-_ORF_2_(frame_1)	59 kDa	0.00018657	4	4	0.0728	1
338	TRINITY_DN61_c0_g1_i1_-_ORF_7_(frame_1)	95 kDa	0.00018445	6	6	0.0862	1
339	TRINITY_DN22681_c0_g1_i1_-_ORF_8_(frame_1)	84 kDa	0.00018394	5	5	0.0783	1
340	TRINITY_DN253_c0_g1_i1_-_ORF_6_(frame_3)	43 kDa	0.00018306	4	5	0.113	1
341	TRINITY_DN1675_c0_g1_i2_-_ORF_3_(frame_1)	38 kDa	0.00018224	3	3	0.0898	1
342	TRINITY_DN2014_c0_g1_i2_-_ORF_4_(frame_3)	44 kDa	0.00018169	3	5	0.124	1
343	TRINITY_DN94_c0_g1_i1_-_ORF_2_(frame_3)	16 kDa	0.00018035	2	2	0.163	1
344	TRINITY_DN4788_c0_g1_i1_-_ORF_3_(frame_1)	31 kDa	0.00017968	3	3	0.159	1
345	TRINITY_DN312_c0_g1_i1_-_ORF_7_(frame_2)	52 kDa	0.00017902	4	4	0.0819	1
346	TRINITY_DN4753_c0_g2_i2_-_ORF_1_(frame_1)	38 kDa	0.00017902	3	3	0.112	1
347	TRINITY_DN1077_c0_g1_i1_-_ORF_1_(frame_2)	77 kDa	0.00017876	6	7	0.0984	1
348	TRINITY_DN701_c0_g1_i1_-_ORF_4_(frame_1)	52 kDa	0.00017827	3	3	0.0607	1
349	TRINITY_DN59277_c0_g1_i1_-_ORF_3_(frame_1)	46 kDa	0.00017771	3	4	0.0706	1
350	TRINITY_DN6303_c0_g1_i1_-_ORF_1_(frame_1)	29 kDa	0.00017707	3	3	0.135	1
351	TRINITY_DN255_c0_g1_i1_-_ORF_1_(frame_1)	46 kDa	0.00017643	3	3	0.0725	1
352	TRINITY_DN133_c0_g1_i3_-_ORF_8_(frame_2)	32 kDa	0.00017579	2	2	0.155	1
353	TRINITY_DN915_c0_g1_i1_-_ORF_1_(frame_3)	38 kDa	0.00017441	3	4	0.0716	1
354	TRINITY_DN2569_c0_g1_i1_-_ORF_2_(frame_3)	16 kDa	0.00017391	2	2	0.186	1
355	TRINITY_DN20563_c0_g1_i1_-_ORF_5_(frame_2)	55 kDa	0.00017355	5	5	0.0957	1
356	TRINITY_DN6111_c0_g1_i2_-_ORF_1_(frame_1)	80 kDa	0.00017267	6	7	0.0794	1
357	TRINITY_DN649_c0_g1_i1_-_ORF_1_(frame_1)	55 kDa	0.0001725	4	4	0.0951	1
358	TRINITY_DN2773_c0_g1_i1_-_ORF_5_(frame_2)	47 kDa	0.00017227	4	4	0.0873	1
359	TRINITY_DN5795_c0_g1_i2_-_ORF_3_(frame_2)	33 kDa	0.00017086	2	2	0.0877	1
360	TRINITY_DN30113_c0_g1_i1_-_ORF_4_(frame_1)	54 kDa	0.00016774	4	4	0.0866	1
361	Cluster of TRINITY_DN58374_c0_g1_i1_-_ORF_2_(frame_2)	89 kDa	0.0001669	12	13	0.236	1
361.1	TRINITY_DN2834_c0_g1_i2_-_ORF_7_(frame_1)	42 kDa	0.00036388	5	6	0.236	1
361.2	TRINITY_DN58374_c0_g1_i1_-_ORF_2_(frame_2)	89 kDa	9.5354e-05	3	3	0.0836	1
361.3	TRINITY_DN13061_c0_g1_i1_-_ORF_3_(frame_2)	68 kDa	4.1477e-05	1	1	0.0852	1
361.4	TRINITY_DN5117_c0_g1_i1_-_ORF_4_(frame_2)	27 kDa	0	0	0	0	0
362	Cluster of TRINITY_DN6470_c0_g1_i4_-_ORF_8_(frame_2)	89 kDa	0.00016614	13	14	0.221	1
362.1	TRINITY_DN6470_c0_g1_i4_-_ORF_8_(frame_2)	89 kDa	0.00016614	7	8	0.221	1
362.2	TRINITY_DN59715_c0_g1_i1_-_ORF_7_(frame_2)	90 kDa	0	0	0	0.0905	0.52
363	TRINITY_DN740_c0_g1_i1_-_ORF_1_(frame_2)	103 kDa	0.00016506	7	7	0.0972	1
364	TRINITY_DN382_c0_g1_i1_-_ORF_2_(frame_1)	34 kDa	0.00016177	2	3	0.106	1
365	TRINITY_DN33272_c0_g1_i1_-_ORF_1_(frame_3)	16 kDa	0.00016124	2	2	0.152	1
366	TRINITY_DN2580_c0_g1_i4_-_ORF_3_(frame_3)	27 kDa	0.00015674	2	2	0.0815	1
367	TRINITY_DN8949_c0_g1_i1_-_ORF_2_(frame_2)	26 kDa	0.00015217	2	2	0.075	1
368	TRINITY_DN58539_c0_g1_i1_-_ORF_2_(frame_2)	19 kDa	0.00015217	2	2	0.162	1
369	TRINITY_DN50299_c0_g1_i1_-_ORF_3_(frame_3)	28 kDa	0.00014667	2	2	0.108	1
370	TRINITY_DN22778_c0_g1_i1_-_ORF_2_(frame_3)	29 kDa	0.00014667	2	2	0.0803	1
371	TRINITY_DN616_c0_g1_i1_-_ORF_1_(frame_2)	9 kDa	0.00014667	1	1	0.277	0.99
372	TRINITY_DN203_c0_g1_i1_-_ORF_8_(frame_2)	37 kDa	0.00014623	2	2	0.0751	1
373	TRINITY_DN31617_c0_g1_i1_-_ORF_6_(frame_3)	37 kDa	0.00014364	2	2	0.0767	1
374	TRINITY_DN3603_c0_g1_i1_-_ORF_1_(frame_2)	46 kDa	0.00014356	2	2	0.0401	1
375	TRINITY_DN2288_c0_g1_i1_-_ORF_2_(frame_3)	37 kDa	0.00014322	2	2	0.0618	1
376	TRINITY_DN3707_c0_g1_i1_-_ORF_2_(frame_1)	40 kDa	0.0001428	2	2	0.0587	1
377	TRINITY_DN23082_c0_g1_i1_-_ORF_2_(frame_3)	82 kDa	0.00013717	3	4	0.0606	1
378	TRINITY_DN92_c0_g1_i2_-_ORF_6_(frame_2)	39 kDa	0.00013678	2	2	0.0927	1
379	TRINITY_DN380_c0_g1_i1_-_ORF_6_(frame_2)	31 kDa	0.00013427	3	3	0.0993	1
380	TRINITY_DN15892_c0_g1_i2_-_ORF_1_(frame_2)	40 kDa	0.00013377	2	2	0.0742	1
381	TRINITY_DN30158_c0_g1_i1_-_ORF_2_(frame_2)	60 kDa	0.0001309	3	4	0.0627	1
382	TRINITY_DN39371_c0_g1_i1_-_ORF_3_(frame_3)	43 kDa	0.00012882	2	2	0.0661	1
383	TRINITY_DN389_c0_g1_i1_-_ORF_1_(frame_1)	97 kDa	0.0001274	6	6	0.0616	1
384	TRINITY_DN5661_c0_g1_i4_-_ORF_3_(frame_3)	52 kDa	0.00012734	3	3	0.0586	1
385	TRINITY_DN3904_c0_g1_i1_-_ORF_3_(frame_2)	63 kDa	0.00012703	2	3	0.0365	1
386	TRINITY_DN42062_c0_g1_i1_-_ORF_3_(frame_2)	22 kDa	0.0001255	2	2	0.175	1
387	TRINITY_DN13361_c0_g1_i1_-_ORF_1_(frame_1)	32 kDa	0.0001255	2	2	0.0619	0.99
388	TRINITY_DN60623_c0_g1_i2_-_ORF_1_(frame_1)	43 kDa	0.00012454	3	3	0.0946	1
389	TRINITY_DN511_c1_g1_i1_-_ORF_1_(frame_1)	33 kDa	0.0001238	2	2	0.0508	1
390	Cluster of TRINITY_DN3749_c0_g1_i1_-_ORF_1_(frame_1)	103 kDa	0.00012324	6	6	0.0664	1
390.1	TRINITY_DN3749_c0_g1_i1_-_ORF_1_(frame_1)	103 kDa	0.00012324	4	4	0.0664	1
390.2	TRINITY_DN700_c0_g1_i2_-_ORF_2_(frame_2)	70 kDa	0	0	0	0	0
391	TRINITY_DN5849_c0_g1_i1_-_ORF_2_(frame_3)	44 kDa	0.00012204	2	2	0.0526	1
392	Cluster of TRINITY_DN60101_c0_g1_i1_-_ORF_1_(frame_2)	23 kDa	0.00012113	2	2	0.169	1
392.1	TRINITY_DN2559_c0_g1_i2_-_ORF_1_(frame_1)	22 kDa	0.00012113	1	1	0.169	1
392.2	TRINITY_DN60101_c0_g1_i1_-_ORF_1_(frame_2)	23 kDa	0	0	0	0.0892	0.19
393	Cluster of TRINITY_DN89_c0_g1_i1_-_ORF_2_(frame_3)	46 kDa	0.00011994	3	3	0.0961	1
393.1	TRINITY_DN89_c0_g1_i1_-_ORF_2_(frame_3)	46 kDa	0.00011994	2	2	0.0961	1
393.2	TRINITY_DN2038_c0_g1_i4_-_ORF_2_(frame_2)	36 kDa	0	0	0	0	0
394	TRINITY_DN23276_c0_g1_i1_-_ORF_3_(frame_2)	45 kDa	0.00011677	3	3	0.0983	1
395	TRINITY_DN5274_c0_g1_i2_-_ORF_1_(frame_2)	58 kDa	0.00011572	2	3	0.0551	1
396	TRINITY_DN10580_c0_g1_i1_-_ORF_3_(frame_3)	35 kDa	0.00011272	2	2	0.0648	1
397	TRINITY_DN431_c0_g1_i1_-_ORF_6_(frame_1)	37 kDa	0.00011168	2	2	0.0856	1
398	TRINITY_DN875_c0_g1_i1_-_ORF_4_(frame_1)	49 kDa	0.00010845	4	4	0.116	1
399	TRINITY_DN3632_c0_g1_i1_-_ORF_1_(frame_3)	61 kDa	0.0001083	3	3	0.0516	1
400	TRINITY_DN23013_c0_g1_i1_-_ORF_7_(frame_1)	92 kDa	0.00010732	4	4	0.0516	1
401	TRINITY_DN834_c0_g1_i1_-_ORF_6_(frame_3)	88 kDa	0.00010638	4	4	0.0762	1
402	TRINITY_DN16878_c0_g1_i2_-_ORF_5_(frame_1)	53 kDa	0.00010609	2	2	0.0414	1
403	TRINITY_DN367_c3_g1_i2_-_ORF_1_(frame_3)	25 kDa	0.00010494	2	2	0.0991	1
404	TRINITY_DN67411_c0_g1_i1_-_ORF_5_(frame_3)	65 kDa	0.00010334	4	4	0.0951	1
405	TRINITY_DN13441_c0_g1_i1_-_ORF_4_(frame_1)	41 kDa	0.00010061	3	3	0.124	1
406	TRINITY_DN101_c0_g1_i1_-_ORF_5_(frame_1)	84 kDa	0.00010019	3	3	0.0631	1
407	Cluster of TRINITY_DN17508_c0_g1_i1_-_ORF_8_(frame_3)	29 kDa	9.7779e-05	3	3	0.124	1
407.1	TRINITY_DN17508_c0_g1_i1_-_ORF_8_(frame_3)	29 kDa	9.7779e-05	2	2	0.124	1
407.2	TRINITY_DN449_c0_g5_i1_-_ORF_2_(frame_1)	29 kDa	0	0	0	0.0403	0.83
407.3	TRINITY_DN174_c0_g1_i2_-_ORF_1_(frame_1)	29 kDa	0	0	0	0.0402	0.33
407.4	TRINITY_DN174_c0_g1_i1_-_ORF_1_(frame_3)	33 kDa	0	0	0	0	0
407.5	TRINITY_DN692_c0_g1_i6_-_ORF_1_(frame_1)	33 kDa	0	0	0	0	0
408	TRINITY_DN578_c0_g1_i10_-_ORF_4_(frame_3)	55 kDa	9.7583e-05	2	2	0.0521	1
409	TRINITY_DN173_c0_g1_i2_-_ORF_1_(frame_2)	69 kDa	9.6615e-05	3	3	0.0778	1
410	TRINITY_DN58852_c0_g1_i1_-_ORF_7_(frame_2)	44 kDa	9.6106e-05	2	2	0.05	1
411	TRINITY_DN828_c0_g1_i1_-_ORF_1_(frame_2)	28 kDa	9.4368e-05	2	2	0.0814	1
412	TRINITY_DN7707_c0_g1_i1_-_ORF_2_(frame_2)	87 kDa	9.4246e-05	2	3	0.0206	1
413	TRINITY_DN8133_c0_g1_i1_-_ORF_1_(frame_1)	56 kDa	9.4004e-05	2	3	0.0753	1
414	TRINITY_DN1517_c0_g1_i1_-_ORF_4_(frame_1)	58 kDa	9.1017e-05	4	4	0.0953	1
415	TRINITY_DN103_c0_g1_i1_-_ORF_1_(frame_3)	62 kDa	9.1017e-05	2	2	0.0411	1
416	TRINITY_DN49257_c0_g1_i2_-_ORF_3_(frame_1)	47 kDa	9.0847e-05	2	2	0.0473	1
417	TRINITY_DN70022_c0_g1_i1_-_ORF_4_(frame_3)	58 kDa	8.9676e-05	2	2	0.046	1
418	TRINITY_DN808_c0_g1_i2_-_ORF_1_(frame_1)	77 kDa	8.8599e-05	3	3	0.0524	1
419	TRINITY_DN9562_c0_g1_i1_-_ORF_5_(frame_3)	30 kDa	8.8214e-05	2	2	0.123	1
420	TRINITY_DN3396_c0_g1_i1_-_ORF_5_(frame_2)	47 kDa	8.7369e-05	2	2	0.0526	1
421	TRINITY_DN2777_c0_g1_i2_-_ORF_7_(frame_1)	47 kDa	8.6541e-05	2	2	0.0474	1
422	TRINITY_DN773_c0_g1_i10_-_ORF_6_(frame_2)	49 kDa	8.5328e-05	3	3	0.0724	1
423	TRINITY_DN3455_c0_g1_i1_-_ORF_3_(frame_2)	32 kDa	8.5129e-05	2	2	0.0734	1
424	TRINITY_DN232_c0_g1_i1_-_ORF_6_(frame_2)	50 kDa	8.4538e-05	2	2	0.0394	1
425	TRINITY_DN685_c0_g1_i2_-_ORF_2_(frame_3)	33 kDa	8.3666e-05	2	2	0.0653	1
426	TRINITY_DN19876_c0_g1_i2_-_ORF_1_(frame_2)	34 kDa	8.3666e-05	2	2	0.0859	1
427	TRINITY_DN18283_c0_g1_i1_-_ORF_5_(frame_3)	49 kDa	8.3001e-05	2	2	0.0682	1
428	TRINITY_DN650_c0_g1_i5_-_ORF_2_(frame_2)	82 kDa	8.1811e-05	4	4	0.0806	1
429	TRINITY_DN23911_c0_g1_i1_-_ORF_2_(frame_3)	72 kDa	7.7047e-05	3	3	0.0665	1
430	TRINITY_DN977_c0_g2_i1_-_ORF_1_(frame_2)	72 kDa	7.6563e-05	3	3	0.0472	1
431	TRINITY_DN1348_c0_g1_i2_-_ORF_2_(frame_1)	36 kDa	7.5847e-05	2	2	0.0748	1
432	TRINITY_DN28_c0_g2_i1_-_ORF_8_(frame_2)	36 kDa	7.4003e-05	2	2	0.0699	1
433	TRINITY_DN1797_c0_g1_i6_-_ORF_1_(frame_1)	54 kDa	7.363e-05	2	2	0.0544	1
434	TRINITY_DN9904_c0_g1_i1_-_ORF_6_(frame_3)	38 kDa	7.2895e-05	2	2	0.0569	1
435	TRINITY_DN671_c0_g1_i1_-_ORF_2_(frame_3)	39 kDa	7.1609e-05	2	2	0.0853	1
436	TRINITY_DN10550_c0_g1_i1_-_ORF_4_(frame_2)	38 kDa	7.119e-05	2	2	0.0906	1
438	TRINITY_DN59224_c0_g1_i1_-_ORF_5_(frame_2)	81 kDa	6.9069e-05	2	2	0.0369	1
439	TRINITY_DN6580_c0_g1_i3_-_ORF_3_(frame_2)	41 kDa	6.8777e-05	2	2	0.0678	1
440	TRINITY_DN2337_c0_g1_i6_-_ORF_9_(frame_3)	41 kDa	6.8583e-05	2	2	0.0648	1
441	TRINITY_DN69132_c0_g1_i1_-_ORF_3_(frame_2)	40 kDa	6.8583e-05	1	1	0.0451	1
442	TRINITY_DN6075_c0_g1_i1_-_ORF_5_(frame_3)	40 kDa	6.763e-05	2	2	0.128	1
443	TRINITY_DN1298_c0_g1_i1_-_ORF_1_(frame_1)	60 kDa	6.7505e-05	3	3	0.0555	1
444	TRINITY_DN5602_c0_g1_i1_-_ORF_5_(frame_3)	59 kDa	6.6643e-05	2	2	0.0347	1
445	TRINITY_DN770_c0_g1_i2_-_ORF_2_(frame_2)	83 kDa	6.4495e-05	3	3	0.0662	1
446	Cluster of TRINITY_DN17333_c0_g1_i1_-_ORF_2_(frame_2)	22 kDa	6.3075e-05	3	3	0.212	1
446.1	TRINITY_DN1245_c0_g1_i1_-_ORF_3_(frame_3)	22 kDa	6.3075e-05	1	1	0.212	1
446.2	TRINITY_DN17333_c0_g1_i1_-_ORF_2_(frame_2)	22 kDa	0	0	0	0.0881	0.33
446.3	TRINITY_DN24888_c0_g1_i1_-_ORF_3_(frame_2)	22 kDa	0	0	0	0	0
447	TRINITY_DN4200_c0_g1_i10_-_ORF_1_(frame_2)	44 kDa	6.211e-05	2	2	0.0536	1
448	TRINITY_DN566_c0_g1_i1_-_ORF_1_(frame_1)	45 kDa	6.0867e-05	1	1	0.05	1
449	TRINITY_DN1213_c0_g1_i3_-_ORF_7_(frame_1)	47 kDa	5.7152e-05	2	2	0.0587	1
450	TRINITY_DN749_c0_g1_i2_-_ORF_5_(frame_1)	74 kDa	5.6099e-05	2	2	0.0353	1
451	TRINITY_DN5823_c0_g1_i5_-_ORF_1_(frame_1)	97 kDa	5.5906e-05	2	2	0.0184	1
452	TRINITY_DN3684_c0_g1_i1_-_ORF_1_(frame_2)	73 kDa	5.5334e-05	2	2	0.0333	1
453	TRINITY_DN19524_c0_g1_i3_-_ORF_1_(frame_1)	96 kDa	5.4044e-05	2	2	0.0333	1
454	TRINITY_DN9928_c0_g1_i3_-_ORF_2_(frame_3)	53 kDa	5.2247e-05	2	2	0.0365	1
455	TRINITY_DN989_c0_g1_i1_-_ORF_3_(frame_3)	56 kDa	4.9789e-05	2	2	0.0838	1
456	TRINITY_DN210_c0_g1_i4_-_ORF_14_(frame_3)	58 kDa	4.8403e-05	2	2	0.0358	1
457	Cluster of TRINITY_DN1122_c0_g1_i2_-_ORF_1_(frame_2)	58 kDa	4.8116e-05	3	3	0.271	1
457.1	TRINITY_DN1122_c0_g1_i2_-_ORF_1_(frame_2)	58 kDa	4.8116e-05	1	1	0.0474	1
457.2	TRINITY_DN6537_c0_g1_i1_-_ORF_1_(frame_3)	7 kDa	0	0	0	0.271	0.39
458	TRINITY_DN2350_c0_g1_i1_-_ORF_4_(frame_1)	58 kDa	4.7553e-05	2	2	0.0684	1
459	TRINITY_DN6638_c0_g1_i1_-_ORF_3_(frame_3)	57 kDa	4.6642e-05	2	2	0.09	1
460	TRINITY_DN70898_c0_g1_i1_-_ORF_1_(frame_1)	60 kDa	4.5851e-05	2	2	0.0508	1
461	TRINITY_DN519_c0_g1_i1_-_ORF_1_(frame_1)	64 kDa	4.3554e-05	2	2	0.0483	1
462	TRINITY_DN6887_c0_g3_i1_-_ORF_1_(frame_1)	62 kDa	4.3092e-05	2	2	0.0354	1
463	TRINITY_DN300_c0_g1_i1_-_ORF_2_(frame_2)	33 kDa	4.2416e-05	1	1	0.0592	0.99
464	TRINITY_DN58433_c0_g1_i1_-_ORF_3_(frame_1)	32 kDa	4.2269e-05	1	1	0.0764	1
465	TRINITY_DN8718_c0_g1_i1_-_ORF_7_(frame_3)	67 kDa	4.1905e-05	2	2	0.043	1
466	Cluster of TRINITY_DN2398_c0_g1_i1_-_ORF_12_(frame_3)	115 kDa	4.1481e-05	4	5	0.0476	1
466.1	TRINITY_DN2398_c0_g1_i1_-_ORF_12_(frame_3)	115 kDa	4.6731e-05	1	2	0.0173	1
466.2	TRINITY_DN7746_c0_g1_i1_-_ORF_1_(frame_1)	74 kDa	3.6231e-05	2	2	0.0476	1
466.3	TRINITY_DN3385_c0_g1_i2_-_ORF_9_(frame_1)	61 kDa	0	0	0	0.0164	0.09
467	TRINITY_DN677_c0_g1_i1_-_ORF_6_(frame_1)	100 kDa	4.0354e-05	2	2	0.0221	1
468	TRINITY_DN48782_c0_g1_i1_-_ORF_3_(frame_3)	71 kDa	3.9206e-05	2	2	0.0386	1
469	TRINITY_DN13516_c0_g1_i3_-_ORF_8_(frame_1)	70 kDa	3.8769e-05	2	2	0.0414	1
470	TRINITY_DN13405_c0_g1_i1_-_ORF_8_(frame_2)	70 kDa	3.7399e-05	2	2	0.0353	1
471	TRINITY_DN1778_c0_g1_i2_-_ORF_8_(frame_3)	79 kDa	3.4633e-05	2	2	0.0313	1
472	TRINITY_DN3501_c0_g1_i2_-_ORF_4_(frame_3)	119 kDa	3.4486e-05	3	3	0.0415	1
473	Cluster of TRINITY_DN1657_c0_g1_i6_-_ORF_4_(frame_3)	37 kDa	3.4004e-05	2	2	0.0559	1
473.1	TRINITY_DN1657_c0_g1_i6_-_ORF_4_(frame_3)	37 kDa	3.4004e-05	1	1	0.0559	1
473.2	TRINITY_DN16223_c0_g1_i3_-_ORF_2_(frame_3)	37 kDa	0	0	0	0.0229	0.06
474	TRINITY_DN1560_c0_g1_i1_-_ORF_8_(frame_3)	82 kDa	3.3536e-05	2	2	0.0399	1
475	Cluster of TRINITY_DN6180_c0_g1_i1_-_ORF_5_(frame_1)	39 kDa	3.308e-05	3	3	0.122	1
475.1	TRINITY_DN6180_c0_g1_i1_-_ORF_5_(frame_1)	39 kDa	3.308e-05	1	1	0.122	1
475.2	TRINITY_DN6990_c0_g1_i3_-_ORF_1_(frame_3)	40 kDa	0	0	0	0.0968	0.19
476	TRINITY_DN6706_c0_g1_i2_-_ORF_2_(frame_1)	44 kDa	3.1134e-05	1	1	0.128	1
477	Cluster of TRINITY_DN955_c0_g1_i4_-_ORF_1_(frame_2)	60 kDa	2.2691e-05	4	4	0.0638	1
477.1	TRINITY_DN955_c0_g1_i4_-_ORF_1_(frame_2)	60 kDa	2.284e-05	1	1	0.0638	1
477.2	TRINITY_DN8639_c0_g2_i1_-_ORF_3_(frame_3)	61 kDa	2.2543e-05	1	1	0.063	1
477.3	TRINITY_DN18765_c0_g1_i1_-_ORF_2_(frame_1)	18 kDa	0	0	0	0.0552	0.09
477.4	TRINITY_DN22781_c0_g1_i1_-_ORF_5_(frame_3)	61 kDa	0	0	0	0	0
478	TRINITY_DN6536_c0_g1_i3_-_ORF_2_(frame_2)	129 kDa	2.1719e-05	2	2	0.025	1
479	TRINITY_DN278_c0_g1_i2_-_ORF_11_(frame_3)	131 kDa	2.0155e-05	2	2	0.019	1
480	TRINITY_DN2869_c0_g1_i1_-_ORF_11_(frame_3)	139 kDa	1.9891e-05	2	2	0.0163	1
481	TRINITY_DN2143_c0_g1_i1_-_ORF_4_(frame_2)	85 kDa	1.5587e-05	1	1	0.0243	1
482	Cluster of TRINITY_DN1772_c0_g1_i1_-_ORF_2_(frame_3)	98 kDa	1.3928e-05	2	2	0.024	1
482.1	TRINITY_DN1772_c0_g1_i1_-_ORF_2_(frame_3)	98 kDa	1.3928e-05	1	1	0.024	1
482.2	TRINITY_DN2395_c0_g1_i1_-_ORF_3_(frame_3)	72 kDa	0	0	0	0	0
483	Cluster of TRINITY_DN37_c0_g1_i28_-_ORF_4_(frame_2)	8 kDa	0	5	6	0.562	1
483.1	TRINITY_DN37_c0_g1_i13_-_ORF_3_(frame_2)	19 kDa	0	0	0	0.341	0.85
483.2	TRINITY_DN62024_c0_g1_i2_-_ORF_1_(frame_3)	18 kDa	0	0	0	0.378	0.82
483.3	TRINITY_DN162_c0_g1_i1_-_ORF_3_(frame_3)	15 kDa	0	0	0	0.461	0.81
483.4	TRINITY_DN37_c0_g1_i28_-_ORF_4_(frame_2)	8 kDa	0	0	0	0.562	0.37
484	Cluster of TRINITY_DN50438_c0_g1_i1_-_ORF_1_(frame_1)	25 kDa	0	3	3	0.123	1
484.1	TRINITY_DN11112_c0_g1_i1_-_ORF_3_(frame_2)	25 kDa	0	0	0	0.123	0.95
484.2	TRINITY_DN50438_c0_g1_i1_-_ORF_1_(frame_1)	25 kDa	0	0	0	0.123	0.62

## Sheet: Boiruna_sertaneja_SB1070
#	Identified Proteins	Molecular Weight	Normalized spectral abundance factor (NSAF)	Exclusive unique peptide counts	Exclusive unique spectrum counts	Full CDS coverage %	Protein identification probability
1	BsertanejaCF_SB1070_PLA2-IIE_02	16 kDa	0.2508	21	100	0.781	1
2	BsertanejaCF_SB1070_CRISP_01	27 kDa	0.20861	34	189	0.887	1
3	BsertanejaCF_SB1070_seMMP-9_01	76 kDa	0.099811	83	312	0.674	1
4	Cluster of BsertanejaCF_SB1070_SVMP_05	69 kDa	0.05521	78	459	0.673	1
4.1	BsertanejaCF_SB1070_SVMP_05	69 kDa	0.065119	31	226	0.615	1
4.2	BsertanejaCF_SB1070_SVMP_03	69 kDa	0.045302	28	188	0.673	1
5	BsertanejaCF_SB1070_CTL_03	19 kDa	0.048843	15	68	0.665	1
6	BsertanejaCF_SB1070_VEGF_01	25 kDa	0.045789	16	89	0.523	1
7	BsertanejaCF_SB1070_SVMP_01	70 kDa	0.030243	37	173	0.565	1
8	BsertanejaCF_SB1070_SVMP_04	69 kDa	0.027902	31	150	0.621	1
9	BsertanejaCF_SB1070_SVMP_13	69 kDa	0.021311	22	112	0.554	1
10	Cluster of BsertanejaCF_SB1070_SVMP_11	69 kDa	0.016807	41	159	0.502	1
10.1	BsertanejaCF_SB1070_SVMP_11	69 kDa	0.019685	19	81	0.459	1
10.2	BsertanejaCF_SB1070_SVMP_12	69 kDa	0.013929	17	54	0.502	1
13	BsertanejaCF_SB1070_PLB_01	64 kDa	0.014095	26	90	0.455	1
15	Cluster of BsertanejaCF_SB1070_SVMP_02	69 kDa	0.013313	49	235	0.508	1
15.1	BsertanejaCF_SB1070_SVMP_02	69 kDa	0.020289	11	60	0.508	1
15.2	BsertanejaCF_SB1070_SVMP_08	69 kDa	0.0063376	6	25	0.489	1
16	BsertanejaCF_SB1070_SVMP_07	68 kDa	0.011764	14	66	0.435	1
17	BsertanejaCF_SB1070_SVMP_06	70 kDa	0.011424	20	89	0.624	1
18	BsertanejaCF_SB1070_PLA2-IIE_01	16 kDa	0.0081439	9	20	0.671	1
20	Cluster of BsertanejaCF_SB1070_CTL_02	17 kDa	0.0067121	13	57	0.781	1
20.1	BsertanejaCF_SB1070_CTL_02	17 kDa	0.0073223	1	12	0.781	1
20.2	BsertanejaCF_SB1070_CTL_08	17 kDa	0.006102	2	14	0.781	1
26	BsertanejaCF_SB1070_CTL_01	19 kDa	0.0034971	6	9	0.324	1
29	BsertanejaCF_SB1070_CTL_04	18 kDa	0.0029075	5	9	0.259	1
34	BsertanejaCF_SB1070_FAXV_01	48 kDa	0.0022254	12	15	0.308	1
75	Cluster of BsertanejaCF_SB1070_CTL_09	18 kDa	0	4	5	0.205	1
75.1	BsertanejaCF_SB1070_CTL_09	18 kDa	0	0	0	0.205	1
75.2	BsertanejaCF_SB1070_CTL_11	20 kDa	0	0	0	0	0
11	TRINITY_DN3581_c1_g1_i1_-_ORF_2_(frame_3)	42 kDa	0.015788	20	56	0.541	1
12	TRINITY_DN38408_c0_g1_i1_-_ORF_1_(frame_2)	69 kDa	0.014216	43	110	0.752	1
14	TRINITY_DN1177_c1_g1_i4_-_ORF_3_(frame_3)	27 kDa	0.013733	13	35	0.504	1
19	TRINITY_DN1418_c0_g1_i1_-_ORF_4_(frame_1)	48 kDa	0.0070849	16	34	0.429	1
21	TRINITY_DN14359_c0_g1_i1_-_ORF_4_(frame_3)	22 kDa	0.0055121	6	14	0.333	1
22	TRINITY_DN1885_c0_g1_i2_-_ORF_2_(frame_2)	7 kDa	0.0050382	2	2	0.136	1
23	TRINITY_DN53555_c0_g1_i1_-_ORF_1_(frame_2)	78 kDa	0.0045544	33	49	0.631	1
24	TRINITY_DN1088_c0_g1_i1_-_ORF_7_(frame_3)_(2)	167 kDa	0.0039994	59	97	0.575	1
25	TRINITY_DN1192_c1_g1_i1_-_ORF_4_(frame_2)	11 kDa	0.0036849	4	5	0.5	1
27	TRINITY_DN8434_c0_g1_i2_-_ORF_3_(frame_2)	20 kDa	0.0034722	6	9	0.419	1
28	TRINITY_DN140_c0_g2_i1_-_ORF_10_(frame_2)	89 kDa	0.0034609	19	34	0.274	1
30	TRINITY_DN24734_c0_g1_i1_-_ORF_3_(frame_3)	16 kDa	0.0026272	4	8	0.424	1
31	TRINITY_DN120_c0_g1_i1_-_ORF_2_(frame_2)	63 kDa	0.0026104	12	22	0.288	1
32	TRINITY_DN17252_c0_g1_i1_-_ORF_1_(frame_2)_(2)	10 kDa	0.002402	3	4	0.444	1
33	TRINITY_DN2462_c0_g1_i2_-_ORF_3_(frame_3)	30 kDa	0.0022601	6	11	0.345	1
35	TRINITY_DN10624_c0_g1_i3_-_ORF_3_(frame_3)	30 kDa	0.001553	7	9	0.333	1
36	Cluster of TRINITY_DN153_c0_g1_i1_-_ORF_2_(frame_3)	72 kDa	0.0015265	15	17	0.25	1
36.1	TRINITY_DN153_c0_g1_i1_-_ORF_2_(frame_3)	72 kDa	0.0015265	14	16	0.25	1
36.2	TRINITY_DN108_c0_g1_i1_-_ORF_9_(frame_3)	70 kDa	0	0	0	0.0173	0.09
36.3	TRINITY_DN38936_c0_g1_i1_-_ORF_1_(frame_1)	71 kDa	0	0	0	0.017	0.07
36.4	TRINITY_DN563_c0_g1_i1_-_ORF_3_(frame_3)	71 kDa	0	0	0	0	0
37	TRINITY_DN2035_c0_g1_i1_-_ORF_7_(frame_1)	111 kDa	0.0014765	23	26	0.257	1
38	TRINITY_DN161_c0_g1_i1_-_ORF_1_(frame_1)_(2)	17 kDa	0.0014509	3	3	0.282	1
39	TRINITY_DN3251_c0_g1_i2_-_ORF_7_(frame_3)	29 kDa	0.0014495	2	2	0.069	1
40	TRINITY_DN2803_c0_g1_i3_-_ORF_5_(frame_1)	25 kDa	0.0014285	5	6	0.26	1
41	TRINITY_DN45747_c0_g1_i1_-_ORF_13_(frame_3)	24 kDa	0.0013511	5	6	0.255	1
42	TRINITY_DN7436_c0_g1_i1_-_ORF_1_(frame_2)	52 kDa	0.001298	10	10	0.247	1
43	TRINITY_DN3367_c3_g1_i1_-_ORF_2_(frame_2)	30 kDa	0.0012569	5	6	0.24	1
44	TRINITY_DN1976_c0_g1_i2_-_ORF_2_(frame_2)	12 kDa	0.0012283	2	3	0.264	1
45	TRINITY_DN1826_c0_g2_i3_-_ORF_6_(frame_2)	85 kDa	0.0011874	14	17	0.27	1
46	TRINITY_DN34591_c0_g1_i1_-_ORF_4_(frame_2)	31 kDa	0.0011792	5	6	0.171	1
47	TRINITY_DN18362_c0_g1_i1_-_ORF_1_(frame_1)	37 kDa	0.0011361	7	8	0.225	1
48	TRINITY_DN613_c0_g1_i4_-_ORF_2_(frame_3)	33 kDa	0.0010667	4	4	0.141	1
49	TRINITY_DN15758_c0_g1_i3_-_ORF_1_(frame_1)	12 kDa	0.00099167	2	2	0.147	1
50	TRINITY_DN2148_c0_g1_i1_-_ORF_11_(frame_3)	107 kDa	0.00095375	14	16	0.2	1
51	Cluster of TRINITY_DN1013_c0_g2_i2_-_ORF_9_(frame_3)	53 kDa	0.00093267	11	19	0.653	1
51.1	TRINITY_DN1013_c0_g2_i2_-_ORF_9_(frame_3)	53 kDa	0.0013799	6	10	0.302	1
51.2	TRINITY_DN39897_c0_g1_i1_-_ORF_8_(frame_3)	19 kDa	0.00048544	2	3	0.653	1
52	TRINITY_DN10693_c0_g1_i1_-_ORF_3_(frame_3)	26 kDa	0.00080838	2	2	0.094	1
53	TRINITY_DN809_c0_g1_i3_-_ORF_1_(frame_1)	43 kDa	0.00077815	6	6	0.223	1
54	TRINITY_DN23533_c0_g1_i1_-_ORF_3_(frame_1)	18 kDa	0.0006396	2	2	0.107	1
55	TRINITY_DN1824_c0_g1_i1_-_ORF_8_(frame_3)	38 kDa	0.00063583	4	4	0.159	1
56	TRINITY_DN54490_c0_g1_i1_-_ORF_7_(frame_1)	100 kDa	0.0006202	11	13	0.176	1
57	TRINITY_DN2264_c0_g1_i2_-_ORF_1_(frame_2)	129 kDa	0.00061416	11	11	0.0997	1
58	TRINITY_DN45916_c0_g1_i1_-_ORF_5_(frame_2)	17 kDa	0.00052986	2	2	0.275	1
59	Cluster of TRINITY_DN3503_c0_g1_i1_-_ORF_5_(frame_1)	63 kDa	0.0004952	8	11	0.0769	1
59.1	TRINITY_DN3503_c0_g1_i1_-_ORF_5_(frame_1)	63 kDa	0.0008134	5	8	0.0769	1
59.2	TRINITY_DN4488_c0_g1_i1_-_ORF_8_(frame_3)	50 kDa	0.00017701	1	1	0.0568	0.99
60	TRINITY_DN5724_c0_g1_i1_-_ORF_5_(frame_3)	43 kDa	0.00044543	3	3	0.0934	1
61	TRINITY_DN4_c1_g1_i1_-_ORF_1_(frame_1)	58 kDa	0.00042059	4	4	0.0661	1
62	TRINITY_DN5775_c0_g1_i1_-_ORF_2_(frame_3)	47 kDa	0.00040034	3	3	0.0938	1
63	TRINITY_DN381_c0_g1_i1_-_ORF_4_(frame_2)	38 kDa	0.0003974	3	3	0.0882	1
64	TRINITY_DN1204_c0_g1_i2_-_ORF_2_(frame_3)	42 kDa	0.00028824	2	2	0.0747	1
65	Cluster of TRINITY_DN719_c0_g1_i3_-_ORF_1_(frame_1)	25 kDa	0.00022901	4	5	0.508	1
65.1	TRINITY_DN5025_c0_g1_i1_-_ORF_2_(frame_3)	13 kDa	0.00022901	1	1	0.508	1
65.2	TRINITY_DN719_c0_g1_i3_-_ORF_1_(frame_1)	25 kDa	0	0	0	0.197	0.34
66	TRINITY_DN14953_c0_g1_i2_-_ORF_7_(frame_1)	60 kDa	0.00020628	3	3	0.0878	1
67	Cluster of TRINITY_DN141_c0_g1_i1_-_ORF_7_(frame_1)	108 kDa	0.00019011	10	16	0.144	1
67.1	TRINITY_DN141_c0_g1_i1_-_ORF_7_(frame_1)	108 kDa	0.00019011	2	3	0.144	1
67.2	TRINITY_DN34_c0_g1_i9_-_ORF_3_(frame_3)	105 kDa	0	0	0	0.111	0.92
68	Cluster of TRINITY_DN6605_c0_g2_i1_-_ORF_1_(frame_1)	52 kDa	0.0001815	3	4	0.072	1
68.1	TRINITY_DN45923_c0_g1_i1_-_ORF_1_(frame_1)	49 kDa	0.00024849	1	1	0.0322	1
68.2	TRINITY_DN6605_c0_g2_i1_-_ORF_1_(frame_1)	52 kDa	0.0001145	1	2	0.072	1
68.3	TRINITY_DN40175_c0_g1_i1_-_ORF_1_(frame_1)	55 kDa	0	0	0	0.0135	0.09
69	TRINITY_DN13513_c0_g1_i1_-_ORF_7_(frame_1)	67 kDa	0.00017462	3	3	0.0727	1
70	TRINITY_DN2782_c0_g2_i2_-_ORF_9_(frame_2)	111 kDa	0.00016889	3	3	0.0469	1
71	TRINITY_DN26847_c0_g1_i1_-_ORF_3_(frame_2)	58 kDa	0.00015471	2	2	0.0324	1
72	TRINITY_DN4957_c0_g1_i1_-_ORF_5_(frame_3)	107 kDa	0.00011438	2	2	0.0317	1
73	Cluster of TRINITY_DN5185_c0_g1_i6_-_ORF_3_(frame_1)	66 kDa	0.0001142	19	25	0.402	1
73.1	TRINITY_DN7768_c0_g1_i2_-_ORF_2_(frame_3)	66 kDa	0.0001374	1	1	0.402	1
73.2	TRINITY_DN5185_c0_g1_i6_-_ORF_3_(frame_1)	66 kDa	9.0986e-05	1	1	0.392	1
74	Cluster of TRINITY_DN10854_c0_g1_i2_-_ORF_1_(frame_1)	35 kDa	8.164e-05	3	3	0.127	1
74.1	TRINITY_DN10854_c0_g1_i5_-_ORF_1_(frame_1)	36 kDa	8.164e-05	1	1	0.127	1
74.2	TRINITY_DN10854_c0_g1_i2_-_ORF_1_(frame_1)	35 kDa	0	0	0	0.0404	0.75
74.3	TRINITY_DN10854_c0_g1_i1_-_ORF_1_(frame_1)	36 kDa	0	0	0	0.0906	0.06
76	Cluster of TRINITY_DN1452_c0_g1_i4_-_ORF_3_(frame_1)	25 kDa	0	2	3	0.202	1
76.1	TRINITY_DN1452_c0_g1_i4_-_ORF_3_(frame_1)	25 kDa	0	0	0	0.202	1
76.2	TRINITY_DN230_c0_g1_i11_-_ORF_3_(frame_1)	26 kDa	0	0	0	0.196	0.09
